# Supplementary material for: Human TMEFF1 is a restriction factor for herpes simplex virus in the brain
Source: Nature. 2024 Jul 24;632(8024):390–400. doi: 10.1038/s41586-024-07745-x (PMC11306101; doi:10.1038/s41586-024-07745-x)
Supplement: Supplementary file 3 — Source Data for Figs. 1–6 and Source Data Extended Data Figs. 3–11. [file 41586_2024_7745_MOESM3_ESM.zip]

Archive with 2 entries (2 files):
- Source data for graphical data.xlsx
- Source Data graphs raw data_TMEFF1 HSE_Nature revision.xlsx
