# Supplementary material for: Human TMEFF1 is a restriction factor for herpes simplex virus in the brain
Source: Nature. 2024 Jul 24;632(8024):390–400. doi: 10.1038/s41586-024-07745-x (PMC11306101; doi:10.1038/s41586-024-07745-x)
Supplement: Supplementary file 3 — Source Data for Figs. 1–6 and Source Data Extended Data Figs. 3–11. [file 41586_2024_7745_MOESM3_ESM.zip › Source data for graphical data.xlsx]

## Sheet: Figure 1d
Figure 1d
		p.Pro44Ala	p.His104Tyr	p.Glu134Val	p.Pro255Ser	p.Gly281Val	p.Ile284Phe	p.Ala297Val	p.Ile344Val	c. 1059-2A>G
	CADD	17.44	24.5	23	24.7	25.7	23.9	26.4	26.2	33
	MAF	0.00192794	0.00011384	8.7782e-06	3.1924e-06	9.5788e-06	0.00137741	3.1932e-06	1.055e-05	1.5567e-05

## Sheet: Figure 1e
Figure 1e
		Replicate 1	Replicate 2
	Liver	4.67437e-06	1.98709e-05
	Pancreas	4.10267e-05	7.75265e-05
	Leukocytes	3.41319e-05	0.000127823
	Lung	3.5456e-05	0.000339025
	Heart	0.000135035	0.000799606
	Kidney	2.78641e-05	0.00136809
	Prostate	0.00111232	0.00108277
	Colon	0.000879993	0.00137794
	Placenta	0.000717443	0.00160655
	Thymus	0.00161035	0.00294876
	Sq muscle		0.00475623
	Small intestine	0.00375851	0.00463735
	Ovary	0.00590944	0.00503366
	Testis	0.025402
	Spleen		0.0406061
	Brain	0.0954852	0.298352

## Sheet: Figure 2c
Figure 2c
	NT		EV		WT		P44A		P2-M1		P2-M2		P2-M3
Exon 1-2	1	1	0.75106	0.765653	858.099	768.251	974.15	922.717	616.518	654.588	514.49	605.5	238.195	273.977
Exon 9-10	1	1	0.708579	0.687383	309.115	246.649	193.877	182.093	1.03025	0.899612	0.662504	0.637124	0.869345	0.770548

## Sheet: Figure 2e
Figure 2e
	NT			EV			WT			P44A			P2-M1			P2-M2			P2-M3
TMEFF1 MFI	2954.5	4999	910	2652.5	4861	444	24414.5	22148	26681	22974	21156	24792	19410	19639	19181	3890	7068	712	3781	7040	522
	Dunn's multiple comparisons test	Mean rank diff.	Significant?	Summary	Adjusted P Value	B-?
	EV vs. WT	-14	Yes	*	0.0343	C	WT
	EV vs. P2-M2	-2.667	No	ns	>0.9999	F	P2-M2
	EV vs. P2-M3	-1.667	No	ns	>0.9999	G	P2-M3

## Sheet: Figure 3a
Figure 3a
		Replicate 1	Replicate 2	Replicate 3	Replicate 4
	NK-92	0.0007737	0.0001564	0.000114182
	THP-1	0.0012952	0.0001585	0.000870731
	Microglia	5.91e-05	0.007272
	T-Saimiri	0.0090276	0.0020816	0.000394062
	PMA-THP1	0.0131863	0.0006088	0.00024638
	PBMCs	0.012827	0.0046962	0.000907583
	B-EBV	0.0038064	0.00996996	0.00631592
	K-562	0.022933	0.0110516	0.0049246	0.00923544
	JURKAT	0.031829	0.0412302	0.0175684	0.0387607
	A549	0.0062797	0.0017659	0.00578836
	HeLa	0.0059369	0.0005495	0.0010692	0.0116035
	HaCat	0.0122637	0.000786	0.0008894	0.00810494
	HT-29	0.0146808	0.0004007	0.0020417
	F-SV40	0.009068	0.022025
	Huh7	0.020898	0.020461	0.0135477	0.0222497
	Hindbrain Neurons	0.037267	0.138738
	HEK293T	0.121573	0.126037	0.0910891	0.144299
	NTERA-2	0.169222	0.227342	0.435827
	SK-N-SH	0.39249	0.299441	0.255146	0.496579
	Cortical Neurons	0.525436	0.794964

## Sheet: Figure 3b
Figure 3b
	Exon 1-2
	Ctrl 1 (H9)	Ctrl 2 (BJ1)	TMEFF1 KO
	1.92426	0.419422	0.0797222
	0.675682	0.389398	0.0913991
	0.941995	0.618032	0.104534
	1.55181	0.40127
		0.638516
		1.36682
	Exon 9-10
	Ctrl 1 (H9)	Ctrl 2 (BJ1)	TMEFF1 KO
	23.8452	41.2554	10.3515
	23.6921	38.224	3.36776
	21.5135	17.6344	2.69642
	23.572	44.1029
		52.7903
	Table Analyzed	Exon 1-2		Table Analyzed	Exon 9-10
	Column B	TMEFF1 KO		Column B	TMEFF1 KO
	vs.	vs.		vs.	vs.
	Column A	BJ1/H9		Column A	BJ1/H9
	Mann Whitney test			Mann Whitney test
	P value	0.007		P value	0.0091
	Exact or approximate P value?	Exact		Exact or approximate P value?	Exact
	P value summary	**		P value summary	**
	Significantly different (P < 0.05)?	Yes		Significantly different (P < 0.05)?	Yes
	One- or two-tailed P value?	Two-tailed		One- or two-tailed P value?	Two-tailed
	Sum of ranks in column A,B	85 , 6		Sum of ranks in column A,B	72 , 6
	Mann-Whitney U	0		Mann-Whitney U	0

## Sheet: Figure 3d 
Figure 3d
	Ctrl 1 (H9)												Ctrl 2 parental (BJ1)												TMEFF1 KO												TLR3-/-
2 h	1	1	1	177.828	398.107	1	1	1	1	1	1	1	1	1	1	1									1	1	1	1	1	1							1	1	1	1	1	1
16 h	1	1	1	562.341	432.876	398.107	1	1	1	1	1	1	1	177.828	1	398.107									316.228	3511.19	316.228	562.341	2848.04	1							1	231.013	398.107	699.564	1	398.107
24 h	316.228	1	1	571.159	10000	3162.28	1	1	1	1	1	1	251.189	398.107	1	1778.28									3162.28	100000	1000	39810.7	31622.8	10000							31622.8	69783.1	501.187	3981.07	23101.3	69956.4
48 h	3981.07	3162.28	398.107	31622.8	2.84804e+06	10000000	1778.28	2043.36	2511.89	421697	1	31600000	316228	1000000	14294.6	1.33352e+06									3.51119e+08	3.77505e+08	1778279410	2511886432	3162277660	2511886432							3162277660	3162277660	3160000000	2511886432	3162277660	3162277660
72h	3162277660	1.77828e+06	74989.4	1333521432	23100000	4.64159e+06	3160000000	2511.89	31622.8	3162277660	3162277660	3162277660	3162277660	3162277660	3160000000	3162277660									3162277660	3162277660	3160000000	3162277660	3162277660	3162277660							3162277660	3162277660	3160000000	3162277660	3162277660	3162277660
	Tukey's multiple comparisons test (for 72h condition)	Mean Diff.	95.00% CI of diff.	Below threshold?	Summary	Adjusted P Value
	Ctrl 1 (H9) vs. TMEFF1 KO	-4.58	-6.382 to -2.777	Yes	****	<0.0001	A-C

## Sheet: Figure 3e
Figure 3e
	Exon 1-2
	Ctrl 1 (H9)	Ctrl 2 (BJ1)	P1 (P44A)	P2 (ES)
	0.970996	0.419422	0.572852	0.119503
	1.75726	0.389398	0.468738	1.36725
	1.70936	0.618032	0.666112	0.388088
		0.638516
	Exon 9-10
	Ctrl 1 (H9)	Ctrl 2 (BJ1)	P1 (P44A)	P2 (ES)
	79.4645	41.2554	39.6673	0.0368557
	82.6605	38.224	10.9478	0.256736
	53.2047	17.6344	13.2867	0.0689264
		44.1029
	Exon 1-2
	Table Analyzed	Exon 1-2		Table Analyzed	Exon 1-2
	Column B	P1 (P44A)		Column C	P2 (ES)
	vs.	vs.		vs.	vs.
	Column A	BJ1/H9		Column A	BJ1/H9
	Mann Whitney test			Mann Whitney test
	P value	0.6667		P value	0.2667
	Exact or approximate P value?	Exact		Exact or approximate P value?	Exact
	P value summary	ns		P value summary	ns
	Significantly different (P < 0.05)?	No		Significantly different (P < 0.05)?	No
	One- or two-tailed P value?	Two-tailed		One- or two-tailed P value?	Two-tailed
	Sum of ranks in column A,B	41 , 14		Sum of ranks in column A,C	44 , 11
	Mann-Whitney U	8		Mann-Whitney U	5
	Exon 9-10
	Table Analyzed	Exon 9-10		Table Analyzed	Exon 9-10
	Column B	P1 (P44A)		Column C	P2 (ES)
	vs.	vs.		vs.	vs.
	Column A	BJ1/H9		Column A	BJ1/H9
	Mann Whitney test			Mann Whitney test
	P value	0.0667		P value	0.0167
	Exact or approximate P value?	Exact		Exact or approximate P value?	Exact
	P value summary	ns		P value summary	*
	Significantly different (P < 0.05)?	No		Significantly different (P < 0.05)?	Yes
	One- or two-tailed P value?	Two-tailed		One- or two-tailed P value?	Two-tailed
	Sum of ranks in column A,B	47 , 8		Sum of ranks in column A,C	49 , 6
	Mann-Whitney U	2		Mann-Whitney U	0

## Sheet: Figure 3g
Figure 3g
	Ctrl1 (H9)								P2								P1								TLR3-/-								IFNAR1-/-
2 h	1	1	1	1	1	1	1	1	1	1	1	1					1	1	1	1	1	1	1	1	1	1	1	1	1	1	1	1	1	1	1	1
16 h	1	1	1	1	1	1	1	1	1	1	1	1					1	1000	1	1	1	1	1	1	1	432.876	1	1778.28	1	1	1	1	1	1	1	1
24 h	398.107	398.107	562.341	1778.28	1	1	1	316.228	1	204.336	316	1					1	316.228	1	14294.6	1	1	316	5620	31622.8	57115.9	23101.3	1.32419e+07	3162.28	316.228	5623.41	3162.28	31622.8	3981.07	69956.4	177828
48 h	5623.41	69783.1	143301	231013	10000	3160	562	3160	398107	158489	562341	316228					39810.7	1000000	177828	3.16228e+06	3.16228e+06	3.16228e+06	489390	2.51189e+06	100000000	3162277660	4.32876e+07	3162277660	1000000000	9050000000	285000000	433000000	1000000000	4.32876e+08	316227766	1429461338
72h	6.99564e+06	749894	7.0548e+07	4.64159e+07	398107	316228	10000000	3.98107e+08	69956421567	3162277660	10000000000	3162277660					571159	2511886432	7.55177e+07	3162277660	3162277660	3162277660	5623413252	39810717055	1995262315	3162277660	251188643	3162277660	316228000000	31622776602	39810717055	5623413252	316228000000	100000000000	31622776602	100000000000
	Tukey's multiple comparisons test (for 72h condition)	Mean Diff.	95.00% CI of diff.	Below threshold?	Summary	Adjusted P Value
	ctrl1 (H9) vs. P2	-3.094	-5.070 to -1.118	Yes	***	0.0008	A-B
	ctrl1 (H9) vs. P1	-2.119	-3.732 to -0.5053	Yes	**	0.0057	A-C

## Sheet: Figure 3h
Figure 3h
	Ctrl1 (H9)								P2								P1								TLR3-/-								IFNAR1-/-
2 h	1	1	1	1					1	1	1	1					1	1	1	1					1	1	1	1					1	1	1	1
16 h	1	1	1	1					1	1	1	1					1	1	1	1					1	1	1	1					1	1	1	1
24 h	1	1	1	1					1	1	1	1					1	1	1	1					1	1	1	1					1778.28	17782.8	56234.1	25118.9
48 h	1	1	1	1					1	1	1	1					1	1	1	1					1	1	1	1					4.8939e+07	215443469	5.62341e+08	5.62341e+07
72h	1	1	1	1					1	1	1	1					1	1	1	1					1	1	1	1					2511886432	316228000000	31622776602	39810717055

[truncated: 50 more sheets: Figure 4a, Figure 4b, Figure 5c, Figure 5e, Figure 5f, Figure 5h, Figure 5i, Figure 5j, Figure 5k , Figure 5l, Figure 6b, Figure 6d, Figure 6e, Figure 6f, Figure 6g, Figure 6h, Figure 6i, ED Figure 3c, ED Figure 3e, ED Figure 4a …]
