# Supplementary material for: Human TMEFF1 is a restriction factor for herpes simplex virus in the brain
Source: Nature. 2024 Jul 24;632(8024):390–400. doi: 10.1038/s41586-024-07745-x (PMC11306101; doi:10.1038/s41586-024-07745-x)
Supplement: Supplementary file 3 — Source Data for Figs. 1–6 and Source Data Extended Data Figs. 3–11. [file 41586_2024_7745_MOESM3_ESM.zip › Source Data graphs raw data_TMEFF1 HSE_Nature revision.xlsx]

## Sheet: Fig 1d e raw values 
Figure 1d
		p.Pro44Ala	p.His104Tyr	p.Glu134Val	p.Pro255Ser	p.Gly281Val	p.Ile284Phe	p.Ala297Val	p.Ile344Val	c. 1059-2A>G
	CADD	17.44	24.5	23	24.7	25.7	23.9	26.4	26.2	33
	MAF	0.00192794	0.00011384	8.7782e-06	3.1924e-06	9.5788e-06	0.00137741	3.1932e-06	1.055e-05	1.5567e-05
Figure 1e
		Replicate 1	Replicate 2
	Liver	4.67437e-06	1.98709e-05
	Pancreas	4.10267e-05	7.75265e-05
	Leukocytes	3.41319e-05	0.000127823
	Lung	3.5456e-05	0.000339025
	Heart	0.000135035	0.000799606
	Kidney	2.78641e-05	0.00136809
	Prostate	0.00111232	0.00108277
	Colon	0.000879993	0.00137794
	Placenta	0.000717443	0.00160655
	Thymus	0.00161035	0.00294876
	Sq muscle		0.00475623
	Small intestine	0.00375851	0.00463735
	Ovary	0.00590944	0.00503366
	Testis	0.025402
	Spleen		0.0406061
	Brain	0.0954852	0.298352

## Sheet: Fig 2 c e raw values
Figure 2c
	NT		EV		WT		P44A		P2-M1		P2-M2		P2-M3
Exon 1-2	1	1	0.75106	0.765653	858.099	768.251	974.15	922.717	616.518	654.588	514.49	605.5	238.195	273.977
Exon 9-10	1	1	0.708579	0.687383	309.115	246.649	193.877	182.093	1.03025	0.899612	0.662504	0.637124	0.869345	0.770548
Figure 2e
	NT			EV			WT			P44A			P2-M1			P2-M2			P2-M3
TMEFF1 MFI	2954.5	4999	910	2652.5	4861	444	24414.5	22148	26681	22974	21156	24792	19410	19639	19181	3890	7068	712	3781	7040	522
	Dunn's multiple comparisons test	Mean rank diff.	Significant?	Summary	Adjusted P Value	B-?
	EV vs. WT	-14	Yes	*	0.0343	C	WT
	EV vs. P2-M2	-2.667	No	ns	>0.9999	F	P2-M2
	EV vs. P2-M3	-1.667	No	ns	>0.9999	G	P2-M3

## Sheet: Fig 3 a b d e g h raw values
Figure 3a
		Replicate 1	Replicate 2	Replicate 3	Replicate 4
	NK-92	0.0007737	0.0001564	0.000114182
	THP-1	0.0012952	0.0001585	0.000870731
	Microglia	5.91e-05	0.007272
	T-Saimiri	0.0090276	0.0020816	0.000394062
	PMA-THP1	0.0131863	0.0006088	0.00024638
	PBMCs	0.012827	0.0046962	0.000907583
	B-EBV	0.0038064	0.00996996	0.00631592
	K-562	0.022933	0.0110516	0.0049246	0.00923544
	JURKAT	0.031829	0.0412302	0.0175684	0.0387607
	A549	0.0062797	0.0017659	0.00578836
	HeLa	0.0059369	0.0005495	0.0010692	0.0116035
	HaCat	0.0122637	0.000786	0.0008894	0.00810494
	HT-29	0.0146808	0.0004007	0.0020417
	F-SV40	0.009068	0.022025
	Huh7	0.020898	0.020461	0.0135477	0.0222497
	Hindbrain Neurons	0.037267	0.138738
	HEK293T	0.121573	0.126037	0.0910891	0.144299
	NTERA-2	0.169222	0.227342	0.435827
	SK-N-SH	0.39249	0.299441	0.255146	0.496579
	Cortical Neurons	0.525436	0.794964
Figure 3b
	Exon 1-2
	Ctrl 1 (H9)	Ctrl 2 (BJ1)	TMEFF1 KO
	1.92426	0.419422	0.0797222
	0.675682	0.389398	0.0913991
	0.941995	0.618032	0.104534
	1.55181	0.40127
		0.638516
		1.36682
	Exon 9-10
	Ctrl 1 (H9)	Ctrl 2 (BJ1)	TMEFF1 KO
	23.8452	41.2554	10.3515
	23.6921	38.224	3.36776
	21.5135	17.6344	2.69642
	23.572	44.1029
		52.7903
	Table Analyzed	Exon 1-2		Table Analyzed	Exon 9-10
	Column B	TMEFF1 KO		Column B	TMEFF1 KO
	vs.	vs.		vs.	vs.
	Column A	BJ1/H9		Column A	BJ1/H9
	Mann Whitney test			Mann Whitney test
	P value	0.007		P value	0.0091
	Exact or approximate P value?	Exact		Exact or approximate P value?	Exact
	P value summary	**		P value summary	**
	Significantly different (P < 0.05)?	Yes		Significantly different (P < 0.05)?	Yes
	One- or two-tailed P value?	Two-tailed		One- or two-tailed P value?	Two-tailed
	Sum of ranks in column A,B	85 , 6		Sum of ranks in column A,B	72 , 6
	Mann-Whitney U	0		Mann-Whitney U	0
Figure 3d
	Ctrl 1 (H9)												Ctrl 2 parental (BJ1)												TMEFF1 KO												TLR3-/-
2 h	1	1	1	177.828	398.107	1	1	1	1	1	1	1	1	1	1	1									1	1	1	1	1	1							1	1	1	1	1	1
16 h	1	1	1	562.341	432.876	398.107	1	1	1	1	1	1	1	177.828	1	398.107									316.228	3511.19	316.228	562.341	2848.04	1							1	231.013	398.107	699.564	1	398.107
24 h	316.228	1	1	571.159	10000	3162.28	1	1	1	1	1	1	251.189	398.107	1	1778.28									3162.28	100000	1000	39810.7	31622.8	10000							31622.8	69783.1	501.187	3981.07	23101.3	69956.4
48 h	3981.07	3162.28	398.107	31622.8	2.84804e+06	10000000	1778.28	2043.36	2511.89	421697	1	31600000	316228	1000000	14294.6	1.33352e+06									3.51119e+08	3.77505e+08	1778279410	2511886432	3162277660	2511886432							3162277660	3162277660	3160000000	2511886432	3162277660	3162277660
72h	3162277660	1.77828e+06	74989.4	1333521432	23100000	4.64159e+06	3160000000	2511.89	31622.8	3162277660	3162277660	3162277660	3162277660	3162277660	3160000000	3162277660									3162277660	3162277660	3160000000	3162277660	3162277660	3162277660							3162277660	3162277660	3160000000	3162277660	3162277660	3162277660
	Tukey's multiple comparisons test (for 72h condition)	Mean Diff.	95.00% CI of diff.	Below threshold?	Summary	Adjusted P Value
	Ctrl 1 (H9) vs. TMEFF1 KO	-4.58	-6.382 to -2.777	Yes	****	<0.0001	A-C
Figure 3e
	Exon 1-2
	Ctrl 1 (H9)	Ctrl 2 (BJ1)	P1 (P44A)	P2 (ES)
	0.970996	0.419422	0.572852	0.119503
	1.75726	0.389398	0.468738	1.36725
	1.70936	0.618032	0.666112	0.388088
		0.638516
	Exon 9-10
	Ctrl 1 (H9)	Ctrl 2 (BJ1)	P1 (P44A)	P2 (ES)
	79.4645	41.2554	39.6673	0.0368557
	82.6605	38.224	10.9478	0.256736
	53.2047	17.6344	13.2867	0.0689264
		44.1029
	Exon 1-2
	Table Analyzed	Exon 1-2		Table Analyzed	Exon 1-2
	Column B	P1 (P44A)		Column C	P2 (ES)
	vs.	vs.		vs.	vs.
	Column A	BJ1/H9		Column A	BJ1/H9
	Mann Whitney test			Mann Whitney test
	P value	0.6667		P value	0.2667
	Exact or approximate P value?	Exact		Exact or approximate P value?	Exact
	P value summary	ns		P value summary	ns
	Significantly different (P < 0.05)?	No		Significantly different (P < 0.05)?	No
	One- or two-tailed P value?	Two-tailed		One- or two-tailed P value?	Two-tailed
	Sum of ranks in column A,B	41 , 14		Sum of ranks in column A,C	44 , 11
	Mann-Whitney U	8		Mann-Whitney U	5
	Exon 9-10
	Table Analyzed	Exon 9-10		Table Analyzed	Exon 9-10
	Column B	P1 (P44A)		Column C	P2 (ES)
	vs.	vs.		vs.	vs.
	Column A	BJ1/H9		Column A	BJ1/H9
	Mann Whitney test			Mann Whitney test
	P value	0.0667		P value	0.0167
	Exact or approximate P value?	Exact		Exact or approximate P value?	Exact
	P value summary	ns		P value summary	*
	Significantly different (P < 0.05)?	No		Significantly different (P < 0.05)?	Yes
	One- or two-tailed P value?	Two-tailed		One- or two-tailed P value?	Two-tailed
	Sum of ranks in column A,B	47 , 8		Sum of ranks in column A,C	49 , 6
	Mann-Whitney U	2		Mann-Whitney U	0
Figure 3g
	Ctrl1 (H9)								P2								P1								TLR3-/-								IFNAR1-/-
2 h	1	1	1	1	1	1	1	1	1	1	1	1					1	1	1	1	1	1	1	1	1	1	1	1	1	1	1	1	1	1	1	1
16 h	1	1	1	1	1	1	1	1	1	1	1	1					1	1000	1	1	1	1	1	1	1	432.876	1	1778.28	1	1	1	1	1	1	1	1
24 h	398.107	398.107	562.341	1778.28	1	1	1	316.228	1	204.336	316	1					1	316.228	1	14294.6	1	1	316	5620	31622.8	57115.9	23101.3	1.32419e+07	3162.28	316.228	5623.41	3162.28	31622.8	3981.07	69956.4	177828
48 h	5623.41	69783.1	143301	231013	10000	3160	562	3160	398107	158489	562341	316228					39810.7	1000000	177828	3.16228e+06	3.16228e+06	3.16228e+06	489390	2.51189e+06	100000000	3162277660	4.32876e+07	3162277660	1000000000	9050000000	285000000	433000000	1000000000	4.32876e+08	316227766	1429461338
72h	6.99564e+06	749894	7.0548e+07	4.64159e+07	398107	316228	10000000	3.98107e+08	69956421567	3162277660	10000000000	3162277660					571159	2511886432	7.55177e+07	3162277660	3162277660	3162277660	5623413252	39810717055	1995262315	3162277660	251188643	3162277660	316228000000	31622776602	39810717055	5623413252	316228000000	100000000000	31622776602	100000000000
	Tukey's multiple comparisons test (for 72h condition)	Mean Diff.	95.00% CI of diff.	Below threshold?	Summary	Adjusted P Value
	ctrl1 (H9) vs. P2	-3.094	-5.070 to -1.118	Yes	***	0.0008	A-B
	ctrl1 (H9) vs. P1	-2.119	-3.732 to -0.5053	Yes	**	0.0057	A-C
Figure 3h
	Ctrl1 (H9)								P2								P1								TLR3-/-								IFNAR1-/-
2 h	1	1	1	1					1	1	1	1					1	1	1	1					1	1	1	1					1	1	1	1
16 h	1	1	1	1					1	1	1	1					1	1	1	1					1	1	1	1					1	1	1	1
24 h	1	1	1	1					1	1	1	1					1	1	1	1					1	1	1	1					1778.28	17782.8	56234.1	25118.9
48 h	1	1	1	1					1	1	1	1					1	1	1	1					1	1	1	1					4.8939e+07	215443469	5.62341e+08	5.62341e+07
72h	1	1	1	1					1	1	1	1					1	1	1	1					1	1	1	1					2511886432	316228000000	31622776602	39810717055

## Sheet: Fig 4 a b raw values
Figure 4a
	EV	WT	P1-P44A	P2-M1	P2-M2	P2-M3
	554.508	0.6	222.786	269.492	133.307	113.337		Dunn's multiple comparisons test	Mean rank diff.	Significant?	Summary	Adjusted P Value	B-?
	517.26	0.413	621.661	297.714	99.206	489.716		WT vs. EV	-257.7	Yes	***	<0.001	A	EV
	788.078	45.44	279.339	0.523	275.109	393.481		WT vs. P44A	-246.8	Yes	***	<0.001	C	P44A
	219.227	54.68	345.948	0.656	141.57	553.601		WT vs. P2-M1	-47.51	No	ns	>0.99	D	P2-M1
	762.594	453.698	74.875		1.521	690.798		WT vs. P2-M2	-51.19	No	ns	>0.99	E	P2-M2
	338.719		388.214	372.688		21.082		WT vs. P2-M3	-274.4	Yes	***	<0.001	F	P2-M3
	441.94	423.471	583.328	138.18	286.396	1647.57
	1389.46	371.093	519.917	0.49	236.297	699.942
	862.557	137.124		97.185	157.234	373.966
	507.693	1.409	516.673	1.898	312.112	29.361
	429.047	204.547	0.625	127.577		114.683
	316.732	150.956			0.773	314.49
	678.448	0.587	861.236	587.724	278.914
	285.5	8.773	516.553	462.789		450.942
	262.081	0.591	143.274	189.076	29.453	899.976
	236.096	0.658	232.726	425.57	225.562	400.947
	222.758	429.644				39.144
	202.854		393.351	0.367	276.57	1182.41
	319.745	131.747	653.385	924.086	352.352	331.005
	993.622	4.138		475.732	490.971	35.053
	297.37	103.702	0.611	283.698	255.234	716.428
	301.242	176.858	28.928		247.891	673.462
	366.245	287.547	0.409	83.271	349.451	631.446
	780.25		215.159	224.219	280.26
	416.367	32.702	332.067	8.023		636.75
	434.591	332.204	723.274		138.151	419.635
	404.565	16.436	0.851	618.763	79.094	715.822
	474.203	237.418		137.497	368.867	752.154
	185.742	43.991	930.029	327.581	479.07	1.188
	374.599	18.004	395.572	15		720.962
	206.839	113.151	236.014	265.424	154.81	307.688
	274.901		346.688	47.626	170.333	232.851
	141.881	180.716			0.807	502.245
	101.646	320.764	298.024	315.271	357.12	823.923
	371.95	8.827	966.981	142.375	23.964	276.476
		741.164		517.612		92.688
	838.234	183.92	15.524	1.685	130.083
	458.776	51.084	275.014	443.714	380.24	625.175
	338.617	58.031	560.659	298.604		120.456
	886.93		711.913	67.547	91.229	590.986
	731.674	125.978	663.149		91.451	580.172
	737.354	240.453		6.133	100.497	402.662
	584.893	0.676	517.731	0.503	382.383	475.797
	877.648	0.693	606.673	0.576		463.456
	876.669	74.858	557.077	44.19	152.125	276.814
	295.43	219.929	504.933	321.268	20.034	71.759
	549.549	297.005		411.516
	104.029	461.692	758.327	122.711		596.871
	544.977	381.409	1516.55	543.549		528.774
	522.555	80.279	944.173			160.395
	515.672	415.322	738.803	0.674		61.762
	130.714	179.038		0.536		1256.68
	155.602	199.582		651.411		430.057
	526.928	267.154				1413.37
	304.862	287.534				372.415
	361.901	93.208				216.481
	300.596	736.693				46.567
	575.07	221.301				481.794
	782.073	498.53				438.332
	735.352	154.549				636.593
	579.781					1836.89
	1230.55	33.427				245.848
	193.195	126.682
	360.057	294.859				37.579
	388.539	372.214				333.304
	422.203	50.885				143.281
	201.555	49.505				612.481
	908.945	126.896				281.41
	200.88					566.209
	597.016	54.557
	784.654	0.333				586.052
	751.44	202.62				637.725
	535.471	30.172				1801.63
	401.414	57.938				440.441
	42.596	63.135				547.017
	47.451	55.521				303.1
		234.953
	179.891					679.052
	150.109	296.812				299.39
	597.089	83.578				913.072
	569.964	588.432				367.521
	307.846	161.745
	427.799	21.823				672.885
	725.232	40.875				839.003
	1716.18					591.109
	486.383					245.974
	275.31					434.755
	747.909					290.372
	402.297
	154.617
	268.654
	339.453
	258.896
	388.609
	214.628
	326.26
	399.641
	197.005
	185.034
	173.099
	445.753
	367.237
	333.479
	544.984
	811.557
	587.294
	560.74
	673.815
	3.201
	41.104
	30.635
	13.682
	413.286
	886.891
	181.695
	1064.19
	440.081
	638.951
	303.979
	409.961
	412.68
	262.63
	558.604
	194.911
	215.789
	492.07
	245.268
	92.299
	53.141
	392.167
	386.87
	183.427
	326.826
	442.667
	1364.46
	276.424
	43.818
Figure 4b
	EV	WT	Ex	TM + IN
	197.263	63.876	226.044	313.65		Dunn's multiple comparisons test	Mean rank diff.	Significant?	Summary	Adjusted P Value	B-?
	213.993	1.818	6.569	584.401		WT vs. EV	-226	Yes	***	<0.001	A	EV
	64.496	325.168		449.022		WT vs. Ex	-58.54	No	ns	0.19	C	Ex
	68.81	169.708	1.883	278.146		WT vs. TM + IN	-203.9	Yes	***	<0.001	D	TM + IN
	766.657	103.883	17.708	473.956
	347.891			421.35
	229.401	0.029	0.562	294.701
	24.438	1.584	0.007	287.474
	384.051	308.672	355.058	423.263
	146.307	21.686	64.635	376.788
	71.898		78.015	791.591
	32.102	40.905	302.073	565.635
	237.942	56.212		242.642
	415.679	0.153	359.964	349.745
	488.285		511.905	316.927
	224.146	67.489	131.54	354.759
	323.547	167.277		601.343
	182.752	18.766	478.022	78.482
	23.058	185.299	516.796	0.474
	117.518	0.102	685.606
	342.854			846.47
	219.051	244.489	0.109	189.839
	289.058	377.869	465.766	291.015
	314.964	25.117		1221.67
	214.759	302.438	139.175	538.022
	138.051	8.511	152.197	607.708
	31.526	2.044	297.088	529.927
	58.131	0.044		86.715
	88.299		423.971	438.35
	54.876	0	165.372	438.058
	310.496	22.679		165.401
	315.978	813.92	423.489	440.007
	332.146	498.467	517.051	203.628
	258.504	14.752	292.453	89.533
	505.387	0.343	301.321	201.854
	240.526	0.175		161.38
	993.883		354.65	129.292
	177.153	207.679	369.073	1046.11
	197.109	334.482	712.803	284.635
	412.672	257.825		228.124
	291.292	0.277		472.372
	1192.38	32.65	65.976	409.394
	308.423	588.613	167.5	67.803
	237.46	1190.51	67.343	475.336
	24.036	0.08	256.084	66.036
	0.818	114.066		166.569
	0	300.015	138.12	333.818
		0	1.241
	734.474	0.423	27.608	378.08
	517.912		180.127	539.526
	190.474	0.898	43.247	107.723
	404.212	256.029		462.401
	181.197	0.051	17.018	701.124
	225.482	138.423	254.078	969.898
	805.54	0.781	90.753	672.898
	607.81	0.109	148.548	67
	883.737		219.663	951.124
	486.613	390.518	22.53	210.693
	566.591	212.854	162.952	832.255
	386.62	165.234		346.942
	76.19		3.771	333.314
	292.584	0.175	226.506	75.314
	519.423	245.066	164.229	360.029
	733.584	243.285	197.934	574.672
	450.423	456.365		757.504
	268.577	340.131	93.759	293.241
	481.124	365.65	301.831	1413.03
	186.985	0.058	69.145	225.891
	357.504	196.759	1017.68	704.869
	532.942			332.759
	681.401		33.952	3.19
	442.693	0.6	165.386	0.285
	676.898	0.413	1.825
	465.409	45.44	991.681	154.934
	154.788	54.68		147.73
	257.577	453.698	492.698	125.095
	1366.4		561.109	169.898
	184.562	423.471	193.146	1480.89
	209.015	371.093		220.277
	17.438	137.124	144.193	482.73
		1.409	187.198	481.584
	618.949	204.547	137.292	520.453
	469.949	150.956	148.818	175.35
	379.533	0.587		130.803
	412.774	8.773	288.234	571.504
	86.168	0.591	34.854	659.394
	651.723	0.658	335.411	980.08
	428.08	429.644	271.828	151.307
	403.08			184.088
	307.453	131.747	29.089	239.839
	376.423	4.138	127.24	377.818
	480.788	103.702	0.755	659.139
	143.19	176.858		465.431
	425.839	287.547		365.854
	787.234			9.584
	337.927	32.702
	1203.7	332.204		150.737
	920.139	16.436		624.168
	492.715	237.418		212.569
	181.664	43.991		680.299
	182	18.004		687.635
	584.146	113.151		171.219
	714.358			487.898
	618.803	180.716		383.489
	27.117	320.764		571.35
		8.827		584.372
	130	741.164		274.328
	458.285	183.92		549.496
	365.234	51.084		153.723
	462.117	58.031		265.19
	414.285			361.664
	592.241	125.978		547.985
	661.175	240.453		364.007
	966.292	0.676
	310.803	0.693
	975.978	74.858		77.68
	106.226	219.929		56.883
	491.285	297.005		6.503
	701.168	461.692		0.354
	268.949	381.409		83.529
	465.321	80.279		10.284
	431.964	415.322		286.263
	371.073	179.038		330.867
	511.766	199.582		411.812
	1457.44	267.154		300.169
	822.818			555.547
	459.978	287.534		416.214
	242.971	93.208		662.232
	281.876	736.693		558.581
	233.182	221.301		306.151
		498.53		168.932
	519.533	154.549		138.695
	325.474			304.466
	97.226	33.427		349.521
	500.321	126.682		228.531
	869.752	294.859		460.375
	372.168	372.214		454.073
	232.723	50.885		485.141
	255.226	49.505		169.284
	688.343	126.896		126.661
	489.416			400.013
	1170.2	54.557		265.802
	387.642	0.333		243.854
	567.307	202.62		256.354
	658.993	30.172		735.318
	614.146	57.938		794.249
	234.263	63.135		402.979
	304.898	55.521		697.111
	388.496	234.953		129.438
	29.387			63.469
		296.812		86.922
		83.578
	554.508	588.432		380.964
	517.26	161.745		568.728
	788.078	21.823		435.995
	219.227	40.875		777.109
	762.594			668.159
	338.719			1196.62
	441.94			86.641
	1389.46			126.055
	862.557			92.602
	507.693			217.956
	429.047			662.888
	316.732			220.141
	678.448			111.427
	285.5			520.513
	262.081			658.297
	236.096			399.997
	222.758			245.276
	202.854			259.776
	319.745			253.693
	993.622			709.141
	297.37			74.091
	301.242			475.477
	366.245			630.25
	780.25			726.956
	416.367			803.01
	434.591			176.151
	404.565			263.091
	474.203			160.201
	185.742			297.271
	374.599			49.388
	206.839			58.826
	274.901			32.539
	141.881
	101.646			660.099
	371.95			1274.58
				668.117
	838.234			806.857
	458.776			901.875
	338.617			158.036
	886.93			237.042
	731.674			425.596
	737.354			573.266
	584.893			620.305
	877.648			655.854
	876.669			746.661
	295.43			653.487
	549.549			863.917
	104.029			209.083
	544.977			644.669
	522.555			369.323
	515.672			339.034
	130.714			537.708
	155.602			151.44
	526.928			189.573
				139.695
	304.862			3.917
	361.901
	300.596			332.349
	575.07			221.786
	782.073			391.841
	735.352			424.135
	579.781			799.06
	1230.55			802.69
	193.195			119.424
	360.057			930.896
	388.539			663.716
	422.203			413.607
	201.555			215.917
	908.945			223.745
	200.88			316.354
	597.016			202.07
	784.654			202.768
	751.44			459.763
	535.471			231.409
	401.414			145.13
	42.596			131.336
	47.451			135.82
				341.357
	179.891			272.617
	150.109			188.237
	597.089			880.688
	569.964			1153.79
	307.846			481.068
	427.799			328.69
	725.232			575.653
	1716.18			538.159
	486.383			497.802
	275.31			365.997
	747.909			272.727
	402.297			567.385
	154.617
	268.654			315.122
	339.453			323.122
	258.896			264.172
	388.609			124.117
	214.628			154.924
	326.26			254.885
	399.641			162.789
	197.005			534.87
	185.034			381.188
	173.099			430.107
	445.753			643.745
	367.237			436.906
	333.479			212.151
	544.984			362.898
	811.557			451.122
	587.294			388.583
	560.74			819.505
	673.815			260.193
	3.201			910.073
	41.104			337.25
	30.635			443.417
	13.682			312.729
				495.526
	413.286			78.188
	886.891			5.87
	181.695			5.388
	1064.19			0.576
	440.081			0.815
	638.951
	303.979
	409.961
	412.68
	262.63
	558.604
	194.911
	215.789
	492.07
	245.268
	92.299
	53.141
	392.167
	386.87
	183.427
	326.826
	442.667
	1364.46
	276.424
	43.818

## Sheet: Fig 5 c e f h i j k l raw value
Figure 5c
	Nectin1	HVEM		Table Analyzed	FRET
	30.118	10.976
	31.183	-12.418		Column B	HVEM
	94.052	21.631		vs.	vs.
	134.742	24.657		Column A	Nectin1
	115.983	-13.561
	54.617	-3.157		Mann Whitney test
	121.831	2.168		P value	<.001
	9.119	7.185		Exact or approximate P value?	Exact
	-25.109	10.061		P value summary	***
	98.257	10.691		Significantly different (P < 0.05)?	Yes
	61.325	-3.98		One- or two-tailed P value?	Two-tailed
	67.769	69.433		Sum of ranks in column A,B	1218 , 552
	23.009	24.815		Mann-Whitney U	146
		37.299
		11.6
	150.784	0.103
	33.48
	10.957
	52.24	5.762
	26.843	7.859
	50.178	6.396
	45.076	7.777
	99.257	2.734
	170.369	48.154
	31.048	74.872
	51.192	49.506
	13.208	34.261
	19.361	7.363
	95.203	1.32
	69.476	0.98
	38.207
	22.593
	19.309
Figure 5e
		WT			TMEFF1 KO
	NT	1149		593	1195		535
	HSV-1 gD (5ug/ml)	2017	1488	1401	2086	1558	1468
Figure 5f
		WT			TMEFF1 KO
	NT	1.37		0.74	1.67		0.34
	HSV-1 gD (5ug/ml)	8.92	7.65	7.41	9.41	9.44	6.78
Figure 5h
Right Panel	WT	WT (gD 150 mins)	TMEFF1 KO	TMEFF1 KO (gD 150 mins)
	737	1973	849	3869			Dunn's multiple comparisons test	Mean rank diff.	Significant?	Summary	Adjusted P Value
	927	1252	1044	876			WT vs. WT (gD 150 mins)	-5.5	No	ns	>0.9999	A-B
	847	1095	1182	1207			TMEFF1 KO vs. TMEFF1 KO (gD 150 mins)	-5.5	No	ns	>0.9999	C-D				Table Analyzed	gD relative FC stats 100 min		Table Analyzed	gD relative FC stats 150 min
	1176	2260	821	2223												Column B	TMEFF1 KO		Column B	TMEFF1 KO
	1400	1277	3705	1113												vs.	vs.		vs.	vs.
	2842	2111	1171	2323												Column A	WT		Column A	WT
																Mann Whitney test			Mann Whitney test
Left Panel	Minutes post incubation	WT						TMEFF1 KO								P value	0.03		P value	0.03
	0	1	1	1	1	1	1	1	1	1	1	1	1	1		Exact or approximate P value?	Exact		Exact or approximate P value?	Exact
	15	0.99537	0.885089	1.118	1.14474	0.9625	0.911885	0.847775	0.918809	0.981181	0.96627	0.881877	0.962376	1.07797		P value summary	*		P value summary	*
	30	0.935185	0.894665	0.915375	1.10526	0.975	0.936475	0.81733	0.857916	0.872161	1.03869	0.906149	0.948515	0.998051		Significantly different (P < 0.05)?	Yes		Significantly different (P < 0.05)?	Yes
	60		0.812585	0.883194	1.10746	1.13958	1.00205		0.776725	0.79364	1.05754	0.852751	0.960396	0.912281		One- or two-tailed P value?	Two-tailed		One- or two-tailed P value?	Two-tailed
	100	0.95679	0.785226	0.877235	1.0307	0.95625	0.936475	0.770492	0.776725	0.739779	0.813492	0.809061	0.942574	0.851852		Sum of ranks in column A,B	57 , 34		Sum of ranks in column A,B	57 , 34
	150	0.916667	0.790698	0.821216	1.02632	0.98125	1.02254	0.723653	0.717185	0.711226	0.814484	0.817152	0.881188	0.859649		Mann-Whitney U	6		Mann-Whitney U	6
Figure 5i
Right Panel	WT	WT (HSV-1 45 mins)	TMEFF1 KO	TMEFF1 KO (HSV-1 45 mins)
	909	894	794	920			Dunn's multiple comparisons test	Mean rank diff.	Significant?	Summary	Adjusted P Value
	867	885	823	894			WT vs. WT (HSV-1 45 mins)	2.583	No	ns	>0.9999	A-B			Table Analyzed	HSV-1 relative FC stats 45min
	872	974	722	802			TMEFF1 KO vs. TMEFF1 KO (HSV-1 45 mins)	-2.75	No	ns	>0.9999	C-D			Column B	TMEFF1 KO
	647	633	712	658											vs.	vs.
	798	580	646	641											Column A	WT
	641	593	610	633											Mann Whitney test
															P value	0.03
															Exact or approximate P value?	Exact
Left Panel	Minutes post incubation	WT						TMEFF1 KO							P value summary	*
	0	1	1	1	1	1	1	1	1	1	1	1	1		Significantly different (P < 0.05)?	Yes
	15	0.949025	1.18558	0.953244	0.877049	0.926808	0.97619	0.860858	0.928258	0.939451	0.955556	0.976437	1.02174		One- or two-tailed P value?	Two-tailed
	30	0.961019	1.1319	0.948473	0.920492	0.902116	0.999008	0.860858	0.887262	0.986755	0.934921	0.995287	1.02964		Sum of ranks in column A,B	38 , 17
	45	1.03298	0.981595		0.952459	1.01411	1.01885	0.808843	0.894583		0.884921	0.875589	1.01383		Mann-Whitney U	2
Figure 5j
	WT	TMEFF1 KO		Table Analyzed	Infection percentage >3.1 BG
	49.4505	64.6067
	41.4966	75		Column C	TMEFF1 KO
	54.386	94.1176		vs.	vs.
	72.8	83.908		Column A	WT
	56.6667	98.4848
				Mann Whitney test
				P value	0.02
				Exact or approximate P value?	Exact
				P value summary	*
				Significantly different (P < 0.05)?	Yes
				One- or two-tailed P value?	Two-tailed
				Sum of ranks in column A,C	16 , 39
				Mann-Whitney U	1
Figure 5k
	WT	TMEFF1 KO		Table Analyzed	RFP foldchange relative to BG
	1.02736	22.5895
	21.1708	25.975		Column C	TMEFF1 KO
	14.5194	13.139		vs.	vs.
	12.739	6.99861		Column A	WT
	13.9066	5.71667
	31.6598	7.5517		Mann Whitney test
	8.00132	3.61484		P value	<0.001
	15.4202	4.36083		Exact or approximate P value?	Approximate
	3.36568	8.50764		P value summary	***
	2.17716	3.5797		Significantly different (P < 0.05)?	Yes
	1.27651	1.32224		One- or two-tailed P value?	Two-tailed
	4.46029	2.31013		Sum of ranks in column A,C	29131 , 35849
	1.71773	1.29807		Mann-Whitney U	12478
	1.13701	1.11125
	1.02383
	1.01461	6.36776
	1.11749	5.19765
	1.11942	6.27991
	1.26098	7.60013
	1.04444	18.5131
	1.02845	32.1302
	1.01834	4.7178
		4.70277
	4.78358	5.48179
	5.17657	7.22826
	3.1595	4.99468
	7.21258	14.3635
	4.8936	4.87357
	4.14205	3.67628
	3.58468	5.32248
	21.7932	1.265
	1.43728	2.19083
	1.27189	1.7864
	1.12115	1.32268
	2.74451	1.24663
	1.1155	2.81699
	1.08586	4.88683
	1.02766
	1.02294	9.12551
	1.11627	6.80897
	1.18714	5.32183
	1.08266	2.80146
	1.0236	3.65659
		15.133
	12.0326	15.3576
	18.3793	5.99706
	10.493	14.3303
	5.94844	19.3087
	6.0883	10.8252
	23.8594	2.54713
	3.02386	3.20459
	1.32819	1.37092
	1.53259	1.08058
	9.19753	2.26248
	1.29181	1.01608
	1.08195	2.24178
	1.66477	1.93449
	1.06349	1.25604
		1.75914
	17.7093	1.56546
	14.0523	1.09099
	28.6501
	6.70472	2.56657
	5.67473	3.67279
	4.35706	6.62726
	9.8616	12.0568
	1.12287	7.78519
	1.4965	8.73873
	1.22616	7.30693
	1.50592	6.17334
	1.08043	5.21818
	1.80884	3.56723
	1.63595	4.00441
	1.80852	3.25321
	2.52488	9.21866
	1.54339	2.91146
	2.88872	1.46135
	4.01361	1.46452
		1.93485
	2.38718	1.91449
	3.9868	2.74996
	3.08669
	2.13744	6.8533
	5.71066	4.75152
	5.15921	8.07556
	7.70926	5.95492
	2.68707	7.97104
	2.21461	11.2384
	1.12582	4.17709
	1.18542	14.5081
	1.02875	11.3771
	1.00927	9.04029
	1.28309	34.0573
	1.18582	12.7208
	1.05756	4.84107
		3.70819
	13.0507	16.1567
	3.94181	4.22009
	2.23371	16.1994
	4.35582	12.8127
	2.94882	1.93295
	17.8142	1.20557
	13.941	0.954908
	3.28713	1.20218
	4.73371	1.36193
	4.80978	1.29869
	2.50033	1.17004
	3.32616	1.1823
	1.12401	1.32943
	1.21235	1.69522
	0.983173
	1.02043	5.85876
	1.04804	4.24039
	1.16663	5.95464
	1.52469	5.23925
		5.72599
	9.38816	6.34213
	18.8758	6.2992
	8.4004	5.33238
	3.57307	9.49256
	1.05193	2.15436
	1.60107	1.23565
	1.01475	1.52955
	1.01133	1.58329
	1.01143	1.54549
	1.05469	1.25003
	1.27106	1.14697
	1.32864	1.40266
	1.01157
	1.00766	28.4622
	1.00009	8.66429
		18.5671
	28.8384	9.05908
	12.0299	2.62569
	10.3843	20.2483
	21.0321	14.1237
	4.40612	16.6143
	7.04237	9.39087
	13.5779	6.10483
	9.06654	9.12585
	1.30683	6.04855
	3.43762	3.29735
	1.35929	5.21166
	3.10236	1.41666
	1.09946	1.60971
	1.25645	1.84849
	1.01073	1.2355
	1.89436	1.67565
	8.61882	7.53216
	8.69997	11.6932
	15.6988	13.7635
	30.326	4.07459
	1.31544	2.98123
	1.06018	3.57797
	3.18274	6.96619
	1.25623	4.22055
	1.16483	3.95951
	2.90703	2.67797
	1.01982	4.66158
	1.05588	15.6664
	1.30358	1.32353
	1.19004	1.07063
	2.70756
		5.42118
	31.3289	5.40105
	35.1113	5.13226
	21.8928	3.28709
	8.59154	2.74748
	11.8823	14.6072
	11.324	15.4024
	6.27739	2.48329
	4.94955	3.29358
	5.19796	1.55621
	3.50416	1.6443
	2.48386	1.02769
	1.88892	1.15151
	2.5486	1.04519
	1.27386	1.03081
	3.27957	1.38688
	1.80644	1.651
	0.949924	1.59888
	1.36552	1.37182
	1.1708	1.32918
	1.98557	1.01764
	1.0264	1.03643
	1.54189
	1.0029
	1.47102
	3.25042
	3.70598
Figure 5l
	WT	TMEFF1 KO	NECTIN-1 KO	Double KO		Table Analyzed	HSV1 infection in HEK293T
	23.8	34.1	3.15	6.22		Column B	TMEFF1 KO
	19.7	31.6	3.07	8.41		vs.	vs.
	20	28.4	2.84	4.95		Column A	WT
	22.3	28.6	3.34	5.83		Mann Whitney test
						P value	0.03
						Exact or approximate P value?	Exact
						P value summary	*
						Significantly different (P < 0.05)?	Yes
						One- or two-tailed P value?	Two-tailed
						Sum of ranks in column A,B	10 , 26
						Mann-Whitney U	0

## Sheet: Fig 6 b d e f g h i raw values
Figure 6b
	Ctrls		TMEFF1 KO #1		TMEFF1 KO #2				Dunn's multiple comparisons test	Mean rank diff.	Significant?	Summary	Adjusted P Value
	WT HSV-1	β-Lac HSV-1	WT HSV-1	β-Lac HSV-1	WT HSV-1	β-Lac HSV-1			Ctrls vs. TMEFF1 KO #1 (β-Lac HSV-1)	-47.51	Yes	**	0.0014	B-D
	0.725896	1.54297	0.674693	2.65633	2.75366	2.41659			Ctrls vs. TMEFF1 KO #2 (β-Lac HSV-1)	-59.5	Yes	****	<0.0001	B-F
									TMEFF1 KO #1 vs TMEFF1 KO #2 (β-Lac HSV-1)	-11.99	No	ns	>0.9999	D-F
	1.17452	1.05653	0.566475	1.84035	3.09172	2.05061
	2.1979	1.69767	0.989035	2.18826	2.78828	1.79006
	0.765873	1.47051	0.54207	1.84079	3.15978	1.57596
	1.28763	2.36735	0.538025	1.4486	2.54131	2.837
	0.826878	1.1985	0.393341	1.38044	3.10004	2.09778
	1.12452	4.135	0.637335	1.66224	2.66731	3.01215
	0.769186	2.41818	0.384651	1.65138	1.90712	1.941
	1.14537	3.3709	1.0967	1.34128	2.06811	1.83889
	1.00605	1.90464	1.09099	2.38206	2.64476	1.5448
	0.782672	1.11212	1.34755	2.19749	2.54742	1.77524
	0.780408	2.31348	0.897023	1.93061	2.5061	1.77925
	0.827527	1.547	1.12321	2.02894	3.18744	1.10472
	0.902453	1.62602	1.6451	2.03982	3.21126	1.05541
	0.87451	1.03922	0.812751	2.75125	2.85619	2.16049
	0.942924	1.27433	1.28835	2.05156	2.95249	2.67605
	1.54415	1.43686	1.48068	1.9853	3.09605	1.66675
	0.634545	1.14105	1.09887	2.00424	3.09519	2.08492
	1.84056	1.05694	1.77306	1.27951	2.07897	1.65161
	1.14615	3.88449	1.62009	1.6297	1.15552	2.77816
	0.809865	1.90384		0.995406	1.06967	1.68879
	1.12334	1.53324		1.99192	0.637091	1.53858
	0.962636	1.54722		1.16958	1.32783	1.65766
	0.823222	2.20269		1.82886	1.01435	1.88155
	0.656879	1.42759		1.98326	1.06916	2.36171
	1.01981	2.08645		1.78699	0.783336	2.44056
	0.840069	1.58249		2.07784	0.795788	1.68828
	0.787646	1.01665		0.468814	0.944365	2.41432
	1.19961	1.33051		0.584403	1.00907	2.32097
	0.709917	0.915244		1.9063	1.03219	2.78313
	0.629506	0.933658		2.33415	0.813836	2.27627
	0.744543	1.10231		1.50194	0.668876	1.67577
	0.96039	1.40462		1.86505	0.389991	1.88615
	1.12798	1.00091		1.80381	0.617811	2.20184
	1.08483	1.42214			0.557165	2.26664
	1.22003	1.05484			0.425336	1.46986
	0.852127	1.39346			0.524081	1.79181
	1.22558	0.999232			0.300306	2.20997
	1.14362	1.04196			0.364826	2.0633
	1.07877	1.06694			0.47647	2.44946
	0.805395	1.59956			0.391353	2.69006
	1.18721	1.39171			0.312878	1.97828
	0.864604	1.34456			0.545342	2.77244
	0.894748	1.0227			0.559423	2.80577
	0.969812	0.947748			0.571823	3.00162
	0.930589	1.27048			0.846294	2.71487
	0.840549	1.25481			0.598716	2.70336
	1.14193	1.67021			0.704112	1.62219
	0.946818	0.963577			0.708711	3.04822
	0.869197	1.8267			1.37616	3.35147
	1.00859	1.56974			0.528046	3.04524
	1.32019	1.70212			0.268166	2.96733
	0.938056	1.40727			0.552268	3.00139
	1.20131	1.45571			0.562712	3.0949
	0.99779	1.19883			0.42036	2.25233
	1.01477	1.24419			0.160511	2.15086
	1.83781	1.60697			0.235008	2.71984
	0.982408	1.13732			0.144414	2.8903
	1.03712	1.18969			0.159928	2.32626
	1.04034	0.984796			0.169367	3.37378
	1.00329	0.968973			0.150475	3.17598
	0.842054	2.06007			0.149939	3.07403
	1.00411	1.55408			0.208378	3.17523
	1.23204	1.54752			0.168859	2.85725
	0.944385	1.11086			0.194045	2.94586
	1.25726	1.15056			0.143461	3.03156
	1.00517	1.58864			0.151029	2.88985
	1.26981	1.70566			0.164277	2.53133
	1.21248	1.17134			0.233587	2.77158
	0.99321	1.20949			0.167309	2.95275
	1.02857	1.76421			0.236159	2.63696
	1.33226	1.7766			0.223443	2.76298
	0.853219	1.34553			0.274886	2.68237
	0.816489	1.21869			0.214796	2.55168
	1.03293	1.47243			0.249722	0.647834
	1.11665	1.75898			0.295067	0.57711
	0.851091	1.44194			0.270625	1.05151
	1.00259	1.15556			0.185827	1.15702
	0.908607	1.41376			0.238998	0.827696
	0.819486	1.27384			0.308323	0.638097
	0.789344	1.44548			0.262063	0.793946
	1.02671	0.914423			0.227361	0.834801
	0.908276	1.37349			0.235503	0.871961
	0.748822	1.79065				1.36189
	0.921184	1.01982				1.22286
	0.984756	1.14293				0.840781
	0.879427	1.3981				1.53667
	1.00685	1.05292				0.61279
	0.908232	0.921392				1.56595
	1.20028	1.49781				1.74085
	1.11034	0.964346				1.89097
	0.957272	2.02918				1.77223
	1.19904	1.5271				1.18732
	1.14843	1.42145				0.953301
	1.16432	1.43472				0.532384
	1.14451	1.19481				0.429101
	0.898973	1.2728				0.560329
	1.12364	1.1918				0.537971
	1.13408	1.07139				0.355171
	1.0881	1.32612
	0.999126	1.34478
	1.01229	1.34856
	1.1471	1.06872
	0.989442	0.998932
	0.883886	1.6296
	1.03441
	0.860054
	0.843075
	1.40754
	1.36006
	0.984866
	0.831634
	0.785518
	1.00495
	0.79568
	0.791787
	0.952923
	0.725864
	0.901061
	0.638257
	0.973706
	0.952931
	0.804389
	0.86545
	0.76918
	0.805788
	0.881392
Figure 6d
	Ctrls	TMEFF1 KO		Table Analyzed	>3.1 Background Infection %
	64.9123	92.3077
	51.2821	67.3575		Column B	TMEFF1 KO
	55.5556	58.8235		vs.	vs.
	44.6809	62.2222		Column A	Ctrls
	15	73.0769
	34.375	63.3333		Mann Whitney test
	54.4118	70.2128		P value	0.003
	22.5806	77.9221		Exact or approximate P value?	Exact
		63.1579		P value summary	**
		45.6522		Significantly different (P < 0.05)?	Yes
				One- or two-tailed P value?	Two-tailed
				Sum of ranks in column A,B	44 , 127
				Mann-Whitney U	8
Figure 6e
	H9/BJ1	TMEFF1 KO #1	TMEFF1 KO #2			Dunn's multiple comparisons test	Mean rank diff.	Significant?	Summary	Adjusted P Value	A-?
	3.00522	5.66408	8.06891			H9/BJ1 vs. TMEFF1 KO #1	-189.8	Yes	***	<0.001	B	TMEFF1 KO #1
	2.11409	3.73689	1.24065			H9/BJ1 vs. TMEFF1 KO #2	-86.96	Yes	**	0.01	C	TMEFF1 KO #2
	2.3033	3.85292
	1.2672	4.15041	4.3839
	1.24744	2.20847	3.70267
	1.51806	4.45492	7.14132
	1.48978	5.78077	2.94302
	1.18912	7.84189
	1.21185	1.06918	9.46741
	1.21525		5.30279
	1.64727	2.64772	6.63432
	1.17132	1.94899	4.64559
	1.05041	1.88176
	1.08908	3.94529	2.8463
	11.0416	5.05694	4.91426
		2.09686	1.75097
	1.26347	5.89397
	3.32129	1.05984	3.41975
	4.37116		4.89186
	1.22995	9.65291
	1.36583	31.8556	5.40191
		14.5603	7.50246
	2.19616	1.57943
	4.19633	1.62099	2.99865
	15.2969		1.22285
	1.04587	5.52422
		14.9452	5.86005
	2.22956	16.4538
	5.24541	1.41743	1.38807
	4.80737	9.9846	3.1126
	1.13651	10.4232
		8.62677	4.63881
	1.02292	14.0996	4.20966
	2.29107	16.8816	3.91597
	3.98561	1.31065	3.19706
	2.5541	2.17622
	3.65845	10.7621	2.99533
			3.55855
	1.0916	2.67191	6.92513
	1.0817	1.82231	4.58705
	1.03981	10.4091
		11.8319	1.93255
	1.21822		2.15464
	3.53534	12.5563	1.0615
	1.27034	12.8869	2.2775
	7.70503	1.0082
	1.29952	0.9906	3.39988
		0.984991	1.01373
	5.04036	0.985848	1.01178
	3.60603		4.50657
	4.40603	1.04233
	1.67822	28.7601	13.3455
	1.21806	21.8504	4.92532
	1.24507	24.4564	6.99358
		5.99198	11.5835
	1.0447	6.3985	1.50141
	1.104	1.14339	1.00345
	2.84791	26.4429
		22.4221	1.00555
	1.25176	0.998074	24.2274
	1.23681	1.11321	11.3623
			10.7596
	1.05089	8.55404
	1.00517	8.46519	1.00192
	1.39584	19.4521	4.09638
	1.66477		1.04637
	12.2187	35.0207
	9.77659	6.46919	1.01987
	7.71471	3.73324	1.01084
	7.06904	14.7363	17.1601
	10.5435		7.16095
	14.9016	1.66251	19.3147
	24.2893	1.6718	1.04569
		9.02028	3.12487
	2.14548	16.2698
	5.82541	1.12324	12.4961
	6.76554	4.00375	3.28216
	1.04917	16.6223	3.28072
	9.01974	18.575	1.54918
	19.8341
	22.0602	13.9687	2.62674
		15.7237	11.0037
	4.5293	28.7753	24.1224
	1.02297	25.1572	6.17014
	13.0515	5.3485	76.1565
	3.23433		5.73046
	15.6665	25.2726	21.7495
	9.59733	25.9243
		12.744	11.0895
	1.03635	16.1708	8.17855
	1.03982	16.8661	11.7281
	5.19655	30.4709	2.40723
	2.54351		6.06975
	1.21964	24.1715	34.8764
	1.15979	26.2953	15.0889
	1.03504	29.7143	17.3219
	11.4215	25.8477	7.83523
		15.5539	2.09899
	3.74359		5.57118
	2.10665	17.6877	6.69787
	5.95745	10.7638
	8.8777	0.911529	2.15316
	6.58754	32.2394	28.7294
	3.22011	9.2784	16.0498
		25.3481	14.8436
	1.8035	25.2545
	2.49895		12.5707
	9.98149	17.8898	11.3334
	9.73335	14.6316	15.1711
		23.9363	47.0124
	7.79133	5.42555
	0.997169	1.51586	6.28495
	1.01199	9.27648	1.54478
	3.29769	22.053	23.8892
	4.39097	13.39	3.42833
	10.8824	21.0488	2.03708
	3.69436	7.25922	1.92526
			3.5961
	1.13705	1.61987	4.71939
	4.55823	23.0086	12.9754
	2.30643	10.2595	32.1826
	2.55378	14.229	15.0908
	5.58123	31.3675
	0.999197	23.2033	32.6239
	1.01273	7.52191	2.05509
		11.8929	17.078
	1.2792	5.70563	17.4825
	1.08125		7.96194
	2.52149	21.6903	4.563
	20.1655	21.4254	7.17472
	16.0131	31.965	9.35294
	1.1733	11.8282	5.31061
		27.8461	7.14376
	9.9756	9.38047	10.313
	1.12083	31.7293
	12.3886	15.1381	26.1472
	8.67584	19.4228	4.33887
			4.24419
	9.03384	42.5587	7.1453
	1.24012	47.3691
	2.14746	21.7888
	3.11821	33.5615
	16.7677	37.7446
	11.0634	36.7076
	20.5551
		52.7297
	8.40883	61.9155
	7.61369	32.8709
	18.8831	31.4107
	1.65922
	1.93514	15.8663
	3.04888	9.14178
		1.10174
	9.26621	17.183
	5.37606	18.7584
	1.05655	10.712
	13.6783	9.53505
		7.91969
	2.33156	4.20168
	1.00376
	3.27281	6.04588
	1.02429	18.7306
	19.2854	34.9599
	1.07612	6.75509
	24.5477	15.2184
		6.88212
	7.2844	15.0028
	7.35491	10.3095
	23.6356	12.2632
	17.2497	1.08191
	1.07792	15.9864
	9.42289	15.9442
	1.47545
		30.4937
	2.43505	8.54461
	2.47467	11.183
	20.4287	6.69212
	1.10163	9.7534
	6.47024	16.3205
		6.14587
	4.35559	31.4638
	11.2411	13.7654
	4.61423	6.53145
	19.7487
	8.46027	10.4219
	5.62185	6.77475
	1.21609	5.55382
	1.03532	19.5767
	1.16409	10.9343
	4.49697	10.7895
		20.6239
	6.40515	25.2932
	0.837907
	3.51074	33.6874
	17.5681	22.3355
	0.838801	13.5118
		9.12306
	18.106	13.0757
	2.82373	16.2497
	2.83783	24.5536
	1.08875
	1.03555	14.6567
	2.84397	12.269
	2.65874	8.03166
	10.4713	36.1907
	20.8745	6.46922
	1.1092	18.6113
	1.09174	9.30164
	1.96731	9.44599
	3.98648	12.3579
	9.74215
	1.7554	5.99858
	1.20035	1.76051
	10.3105	18.5256
	1.21352	20.5572
		18.1924
	14.0017	15.3505
	13.8072	22.5786
	12.4126	6.00822
	4.27199
	5.60923	24.1942
	2.38529	6.41852
	1.52865	4.06954
	3.4335	12.9553
	2.97674	0.962112
	1.43366	10.4485
	3.11671	26.0936
	2.86366	6.59176
	15.6351	4.44193
	4.7191
	1.41741	18.0086
	0.991507	3.42273
	1.02027	14.465
	1.08701	2.38285
		28.7719
	18.7184
	5.73248	9.73974
	9.86076	33.0561
	1.13552	36.4482
	3.8085	26.9496
		27.3014
	1.13919	31.7312
	10.0415	42.5213
	3.1378	45.9571
	1.53727	35.2364
	1.60087
	2.85803	5.65597
	1.94736	0.791733
		2.81327
	15.0372	26.1933
	1.0586
	1.18808	1.34772
	3.16354	2.77703
	2.05616	1.7249
	2.47468	6.84486
	1.00611	3.61239
	1.13306	4.24914
	1.02204	3.55134
		15.0371
	1.03977	33.6647
	0.990487
	1.0314	1.44747
	1.02389	4.18857
	1.00264	2.37389
	1.02957	4.28317
	1.12538	1.29054
	5.57644	9.51174
		12.0223
	1.90979	2.64736
	0.898735	4.34533
	0.905871
	1.3031	1.23193
	1.27762	1.1082
	1.41448	1.77802
		1.50792
	1.40554	4.90122
	1.41675
	6.42506	1.22384
	1.08543	1.22924
		1.27088
	10.7653	1.45629
	14.1508	1.32735
	17.6741
	6.61703	2.00946
	1.0008	25.5713
	6.89197
		8.03377
	5.05726	8.38161
	6.9911	10.1869
	1.18218	11.5434
	8.92862
	3.23857	22.7465
	10.6799	17.7451
		10.96
	13.2688	14.4583
	7.65525	4.69621
	4.93012	2.8266
	9.05685	4.06733
	4.346	25.3301
	10.1108	25.5714
	1.14399	1.69625
		19.8738
	32.9775	1.32598
	8.25231	1.64271
	1.11434
	2.52317	7.92644
	1.11946	1.07353
		1.20581
	11.4476	17.6671
	1.04486	3.85105
	24.6323	10.2515
	1.10836
		1.18296
	28.8328	2.8944
	1.03276	4.53935
	1.02182	19.8195
	1.03811	3.36419
		1.33277
	6.88798	1.67765
	1.12195	1.29683
	1.06214	1.87725
	1.03842	7.35294
		27.0699
	5.17637
	2.92841	21.5038
	40.2041	23.0529
	1.16524	25.1433
	1.26271	9.24421
	7.83984	1.08518
	3.95887	15.432
	18.5366	1.59272
	1.06203
		12.8269
	0.996835	2.91644
	15.6532	26.6217
	14.1814	1.2987
	11.7999
	1.07852	1.50605
		3.7413
	1.09858	9.65945
	7.0767	56.8609
	1.59155	0.891322
	1.65358	0.99722
		1.09334
	14.3113	1.23119
	1.85624	3.7519
	1.46852	1.25915
	0.958747	1.75351
	1.03425
	1.28075	1.46248
	1.50149	8.42508
		4.65055
	1.89418	1.45479
	4.74896	1.47908
	4.11109	3.78263
	4.61125	7.56339
	1.92496
	1.42492	0.943823
		0.969909
	1.07435
	15.5418	19.7894
	9.77503	15.1473
	10.5876	29.8945
	7.97292	31.1565
	1.61007	23.9418
	2.30133
		0.949212
	31.1543	0.944098
	3.47667	41.9692
	3.10343	1.11884
	2.37108	19.7672
	1.24397	6.24647
	18.1333	0.963105
	9.45627
	1.0853	4.93762
	1.03689	0.8896
	1.15159	1.09572
		61.5844
	3.52298	6.91741
	13.1492	1.36889
	15.5581	23.8828
	12.1121	1.85078
	5.87248	1.29132
		4.48597
	2.38137	4.45611
	21.8498	14.8439
	14.4259	13.5857
	11.5858	14.315
		7.9241
	2.70363
	13.4691	38.3878
	6.97714	14.9087
		15.6164
	6.49215	26.7006
	11.5808	35.7461
	2.26946	3.58249
	5.2456	36.9631
		10.8868
	4.50222	6.87473
	15.4058	16.5032
	23.1228
	4.46627	12.9088
	1.86419	35.4385
	1.37973	26.7194
	1.54438	22.8166
		29.7296
	14.6806	4.40773
	22.2278	58.7171
	1.50467	7.00661
	1.31453	22.0399
	11.5912	25.0767
	1.46681	7.53528
	49.9357	1.86617
	1.54365	3.27842
		3.27314
	39.5606	2.4821
	5.12581
	1.30208	14.5497
	1.44841	15.5091
		12.5264
	14.3576	12.0498
	18.0594	21.7334
	26.5934	0.712525
	17.1075	0.649172
	1.78719	2.10331
	1.49065
		19.266
	2.66914	31.9423
	1.50246	4.65344
	1.18801	19.1599
	1.45381	21.588
	1.08558	1.34986
	2.80851	22.3667
		35.5902
	28.0381	34.4001
	1.11343	15.6412
	1.43937
	4.64417	8.11577
	5.92946	33.6272
		24.7365
	4.83163	1.61537
	1.54373	5.29507
	2.5325	4.27908
	2.8255
	10.3927	55.3989
	1.39701	55.029
	23.5687	19.965
		1.13605
	20.985	13.8085
	19.113	21.4697
	14.868	18.3827
	6.12257	27.4991
	2.12641	32.0834
	5.94921	5.68483
	1.11933
	4.24407
	27.8961
	13.8237
	8.35283
	1.04385
	1.23572
	4.35119
	1.09211
	18.4071
	1.01442
	1.09329
	1.38763
	7.79436
	8.29557
	12.6211
	13.7093
	8.53514
	7.8884
	15.7364
	15.6814
	33.4366
	1.52139
	9.65825
	5.10878
	13.6355
	4.68696
	29.5245
	1.52634
	3.4265
	27.6619
	24.5934
	12.9069
	1.26074
	3.47603
	2.05253
	21.4436
	25.3571
	25.0819
	2.41937
	12.1145
	20.0306
	35.6303
	23.8898
	9.15199
	1.20149
	1.14284
	25.097
	16.2162
	1.17549
	1.13729
	7.3662
	36.255
	8.24986
	1.0883
	15.5331
	1.9969
	7.65941
	5.17767
	11.1066
	8.70481
	43.6854
	1.95676
	13.1146
	1.05471
	1.07227
	3.52854
	1.44759
	1.37591
	10.8879
	13.8388
	2.32824
	1.06502
	1.01451
	1.00446
	0.999181
	1.0227
	1.00089
	2.80335
	1.07617
	2.11269
	3.92569
	0.982955
	1.21601
	2.99419
	1.02369
	1.06914
	1.4582
	1.04721
	19.3087
	47.2257
	8.61488
	21.7082
	2.85351
	1.3633
	9.77387
	12.392
	19.0291
	3.28536
	10.8875
	6.82275
	4.56524
	25.0936
	3.87809
	14.4301
	13.8316
	1.02062
	1.03972
	8.96848
	13.1813
	27.6347
	11.0739
	24.0899
	13.6583
	14.1504
	12.8086
	11.7646
	1.3605
	2.88892
	1.51062
	1.38424
	4.39113
	16.479
	2.94932
	1.55924
	1.41685
	1.34411
Figure 6f
			Ctrl (H9)		IFNAR1-/-		P1		P2			Dunn's multiple comparisons test	Mean rank diff.	Significant?	Summary	Adjusted P Value	F-?
			WT HSV-1	β-Lac HSV-1	WT HSV-1	β-Lac HSV-1	WT HSV-1	β-Lac HSV-1	WT HSV-1	β-Lac HSV-1		Ctrl (H9) vs. P1 (β-Lac HSV-1)	-187.4	Yes	***	<0.001	N
			0.852127	1.58249	0.782437	1.48029	1.3055	1.61949	0.282331	1.51976
			1.22558	1.01665	0.851986	1.49086	1.32742	1.15413	0.529611	1.43439
			1.14362	1.33051	0.687675	1.05118	0.772513	1.07454	0.456627	1.23806
			1.07877	0.915244	0.746218	1.18774	0.899429	2.69291	0.939147	1.27908
			0.805395	0.933658	0.578145	1.66362	0.966312	1.64964	0.366634	1.24309
			1.18721	1.10231	0.627992	1.43024	0.927819	2.03267	1.50913	1.51743
			0.864604	1.40462	0.766481	1.66109	1.10767	2.5016	1.23772	1.49463
			0.894748	1.00091	1.03674	1.60528	1.15763	2.10842	1.45356	1.51813
			0.969812	1.42214	1.1347	1.38077	1.2239	1.67236	1.32657	1.4439
			0.930589	1.05484	1.29544	1.35416	1.0692	2.13341	1.41615	1.46396
			0.840549	1.39346	1.21397	1.42337	1.13015	3.06277	1.36858	1.33933
			1.14193	0.999232	1.31614	1.7108	0.843528	4.31387	1.28876	1.40096
			0.946818	1.04196	1.44106	1.04836	1.01838	3.13407	0.992931	1.27286
			0.869197	1.06694	0.973422	1.17348	1.01718	1.61924	1.24518	1.32472
			1.00859	1.59956	1.02102	1.57375	1.09621	1.97874	0.67065	0.902
			1.32019	1.39171	0.919823	1.39362	0.949844	2.25866	1.13744	1.22188
			0.938056	1.34456	0.809054	1.1349	0.810748	2.60859	1.05299	1.26392
			1.20131	1.0227	1.11849	1.52833	0.862292	2.0542	1.09732	1.32313
			0.99779	0.947748	1.25373	1.5471	1.03238	1.57523	1.16426	1.52782
			1.01477	1.27048	1.18557	1.26171	1.09209	1.63246	0.927544	1.47005
			1.83781	1.25481	1.41084	1.2807	1.12683	1.62036	1.18204	1.43837
			0.982408	1.67021	0.986945	1.50322	0.898654	3.04823	1.3335	1.39962
			1.03712	0.963577	0.842137	1.83168	0.96462	1.4431	1.09003	1.51749
			1.04034	1.8267		1.07928	1.09876	2.1609	1.19073	1.47083
			1.00329	1.56974		1.88895	0.800212	4.17303	1.07497	1.32411
			0.842054	1.70212		1.34154	0.944901	2.47599	0.944874	1.34959
			1.00411	1.40727		0.961532	0.993704	2.09601	1.15236	1.52148
			1.23204	1.45571		1.57051	0.990397	2.27835	1.25874	1.2519
			0.944385	1.19883		0.918709	0.83477	2.81502	1.42883	1.29252
			1.25726	1.24419		1.54045	1.36552	1.66765	0.9112	1.34251
			1.00517	1.60697		1.04481	0.944891	2.45614	1.37372	1.21806
			1.26981	1.13732		1.19297	1.29133	3.31574	0.656854	1.56876
			1.21248	1.18969		1.3861	1.07111	1.78198	1.12892	1.34327
			0.99321	0.984796		1.34366	0.890312	2.15437	1.45371	1.29902
			1.02857	0.968973		0.927656	0.790292	1.08488	0.583887	1.53731
			1.33226	2.06007		1.13513	1.05225	1.61711	0.2191	1.73909
			0.853219	1.55408		0.941946	1.54801	1.44245	0.708157	1.17983
			0.816489	1.54752		1.12655	1.16286	1.41732	0.227189	1.14268
			1.03293	1.11086		1.28731	1.25804	1.14287	0.51883	1.07245
			1.11665	1.15056		1.11984	1.11166	1.71873	0.745172	1.28911
			0.851091	1.58864		0.958375	0.854093	2.46536	1.35404	1.13493
			1.00259	1.70566		1.63423	0.906121	0.969157	0.741465	1.22459
			0.908607	1.17134		1.32183	1.26809	0.989118	1.15782	0.990389
			0.819486	1.20949		1.00486	0.684271	2.55774	0.994108	1.10885
			0.789344	1.76421		1.15703	1.03428	1.13857	1.07608	1.02161
			1.02671	1.7766		1.2434	1.0145	1.33543	1.1354	1.09852
			0.908276	1.34553			0.880028	1.40492	0.79581	1.13521
			0.748822	1.21869			0.789798	1.39127	0.894837	0.750952
			0.921184	1.47243			1.0358	1.85269	0.925904	1.15842
			0.984756	1.75898			1.1966	1.61992	1.08571	0.986402
			0.879427	1.44194			0.867936	1.8511	0.358779	1.19478
			1.00685	1.15556			0.906963	1.93262	1.04981	0.967862
			0.908232	1.41376			1.2689	1.63608	1.07721	1.1255
			1.20028	1.27384			0.85532	1.67029	1.09506	1.14953
			1.11034	1.44548			0.750243	1.2997	0.995616	1.18118
			0.957272	0.914423			0.651119	1.85263	1.09426	0.856273
			1.19904	1.37349			0.863564	2.19641	0.606583	0.832538
			1.14843	1.79065			1.05937	1.44555	0.702649	1.25394
			1.16432	1.01982			0.942284	2.51737	1.15586	1.20044
			1.14451	1.14293			1.10139	1.92926	1.10501	1.13753
			0.898973	1.3981			0.855782	1.54311	0.704542	1.09964
			1.12364	1.05292			0.706085	1.96167	1.14436	0.665499
			1.13408	0.921392			0.952678	4.00026	1.13335	1.14662
			1.0881	1.49781			0.805464	3.86398	1.18569	1.18903
			0.999126	0.964346			0.703177	3.50772	1.0879	1.11109
			1.01229	2.02918			0.574412	3.73714	1.05775	0.838095
			1.1471	1.5271			0.711165	1.55021	1.19361	1.05897
			0.989442	1.42145			1.07859	1.49519	0.98132	1.07454
			0.883886	1.43472			0.550815	1.1373	1.02385
			1.03441	1.19481			0.880096	1.25222	1.09087
			0.860054	1.2728			0.675644	4.45047	1.12834
			0.843075	1.1918			0.642183	1.87268	0.982826
			1.40754	1.07139			0.929599	1.54647	1.12119
			1.36006	1.32612			0.613213	1.39494	1.13114
			0.984866	1.34478			0.577155	1.12261	0.985279
			0.831634	1.34856			0.96337	1.45292
			0.785518	1.06872			0.678457	1.19382
			1.00495	0.998932			0.612733	0.886225
			0.79568	1.6296			1.1476	3.69631
			0.791787	0.922293			0.804943	2.56964
			0.952923	0.9439			0.899745	3.11893
			0.725864	1.91595			0.556979	3.30819
			0.901061	3.11703			0.884076	1.85964
			0.638257	1.02322			0.553581	3.47901
			0.973706	1.07882			0.631491	3.41256
			0.952931	2.15864			1.09914	1.76391
			0.804389	0.788598			1.42687	1.31387
			0.86545	0.767236			1.53103	1.5409
			0.76918	3.50417			0.696111	1.68157
			0.805788	1.01451			1.41484	2.21446
			0.881392	1.56589			1.5944	3.61084
			0.664505	1.56532			0.594863	3.11942
			1.09611	3.22018			1.16596	3.24158
			0.683029	1.13721			1.41403	3.15982
			0.670264	2.37349			0.757059	3.13442
			0.780361	1.97375			0.595938	3.46827
			0.557924	1.34461			1.35118	3.38381
			0.916737	1.60639			0.65553	3.94512
			2.29047	1.33319			0.862592	3.21203
			0.788119	1.69291			0.782911	3.16783
			0.808097	1.93103			1.80251	3.10141
			0.788026	0.74026			0.804773	3.55644
			0.838719	3.09692			1.06357	4.19298
			1.18134	1.97343			1.21079	2.75863
			0.828365	0.834842			0.974496	0.863712
			1.11975	1.75684			0.883926	1.05492
			1.10745	2.26293			1.60973	1.80848
			0.857424	0.938013			1.69978	3.56933
			0.86767	2.12549			1.60473	3.92161
			1.06295	1.95659			1.80525	3.98042
			1.00625	2.41786			1.53918	2.4356
			0.891966	1.52906			1.78771	1.85137
			0.808129	0.934281			0.602055	1.99317
			1.00006	0.898373				2.06044
			1.52394	1.40699				3.76342
			0.620584	2.39581				4.01562
			1.08429	0.931869				1.75105
			0.570373	1.35565				1.46469
			0.657832	3.48987				3.47545
			0.789425	1.83917				3.74001
			0.805264	0.993509				3.96046
			1.03978	1.75714				3.55792
			0.646928	1.52864				3.85904
			0.781114	1.23972				3.81375
			1.35759	1.20673				3.80125
			0.711891	1.05414				3.58207
			0.704372	1.38344				3.44267
			0.834998	0.599068
			0.683617	0.692241
			0.682018	1.92592
			0.638931	2.68821
			1.73631	0.848493
			2.93212	2.266
			2.41529	1.67485
			0.67073	0.811859
			0.692062	1.2969
			0.61179	1.54481
			0.630687	1.4956
			0.958262	2.2276
			0.642099	1.26874
			0.665788	1.68772
			0.729369	0.681129
			0.54765	1.05505
			0.752506	1.9073
			0.646227	1.2798
			2.78405	0.846246
			0.618313	1.2413
			0.823216	1.43967
			0.527066	1.41616
			1.03427	1.71857
			3.59465	1.07375
			0.69959	0.816937
			0.864306	1.20428
			0.61507	0.774724
			1.65418	0.931653
			2.52686	0.927479
			0.691436	1.08582
			1.18232	0.848469
			0.654608	0.686214
			0.718358	1.99804
			0.532703	1.06293
			1.04436	1.21878
			2.1097	0.988899
			0.760334	1.49922
			0.572892	1.00307
			1.02111	1.46756
			0.593053	1.01356
			0.622803	0.981645
			0.755399	2.94879
			0.749714	1.45242
			2.25982	2.6504
			0.784686	2.33186
			0.964805	3.22492
			0.542587	3.16627
			0.60026	1.23383
			1.0896	1.74821
			0.667669	1.22543
			2.22314	3.32218
			1.67823	2.86435
			1.09649	1.01039
			0.917293	1.13675
			1.19611	1.44557
			0.552231	0.934623
			0.793287	1.57969
			1.72615	2.97328
			1.01651	1.11777
			1.691	1.6966
			2.3849	1.16343
			0.654356	3.30533
			0.874985	3.18395
			0.488553	2.2278
			0.571324	1.97889
			0.620523	1.86065
			0.431683	2.55039
			0.486811	3.22488
			0.4891	2.83999
			0.590558	3.57567
			1.19288	1.43311
			1.39501	1.95651
			1.81357	1.92799
			2.1341	1.59173
			1.82648	3.30715
			0.883039	2.95083
			1.34719	3.45217
			1.16963	2.00761
			1.01276	0.947298
			0.392149	0.811676
			0.383061	2.99922
			0.522754	2.062
			1.51944	1.29796
			0.446226	1.71821
			0.458967	2.19635
			0.970239	1.11121
			1.19828	1.16265
			0.73207
			0.504399
			0.57719
Figure 6g
		Control (H9)	IFNAR1-/-	P1 (P44A)	P2 (ES)		Table Analyzed	Fig 6g stats
		55.1181	100	76.0331	96.7742
		32.6531	93.2203	90.625	94.8052		Column B	TMEFF1Pts
		22.8571	88.4058		80.7692		vs.	vs.
		62.963	82.7586	67.033	86.9565		Column A	Ctrls
							Mann Whitney test
							P value	0.006
							Exact or approximate P value?	Exact
							P value summary	**
							Significantly different (P < 0.05)?	Yes
							One- or two-tailed P value?	Two-tailed
							Sum of ranks in column A,B	10 , 56
							Mann-Whitney U	0
Figure 6h
		Control (H9)		IFNAR1-/-		P1 (P44A)		P2 (ES)			Dunn's multiple comparisons test	Mean rank diff.	Significant?	Summary	Adjusted P Value	A-?
		5.27322	1.4012	11.8186	15.1291	11.4173	12.8382	80.4182	27.4336		Control (H9) vs. P1 (P44A)	-107.9	Yes	****	<0.0001	E	P1 (P44A)
		6.68819	1.56331	13.3293	13.9914	7.48813	4.28673	6.16344	38.0781		Control (H9) vs. P2 (ES)	-186.7	Yes	****	<0.0001	F	P2 (ES)
		3.01029	1.03209	39.3421	1.78308	7.06794	26.5472	64.2961	11.6888
		2.6692	1.82519		19.8163	1.28571	2.14417	5.81365	14.7339
		2.63767	1	42.216		1.01289	4.98979	17.8785	9.10784
		1.23675	4.44989	32.1122	13.9496				16.5966
		8.7966	2.79447		35.5573	16.8011	7.52266	46.2571	45.5503
		4.43736	2.56829	18.4096	5.71041	9.44946	11.1467	31.7219
		1.27708	2.05491	36.603	1.30543	15.2528	7.35573		32.6683
		6.9005	1	24.7052	7.81148	1.0145		23.2012	21.1239
		1.49755	3.43407	11.1144	24.7437	1.00286	14.3474	41.6733	20.1599
			3.86138	14.6266			14.5716	78.9671	33.1727
		2.25236	1.39073	25.2345	3.16046	22.5528	5.62078	29.7336	29.1334
		0.879824	1.04966		1.56531	26.9963		22.485	15.984
		0.880567	1.29335	9.66852		14.9976	1.71755	24.041	1.41013
			1	7.14257	27.2083	1.06543	5.53686
		12.8928	1.10533	16.4241	24.4385	1.04773	7.82723	53.4662	12.9023
		0.977089	2.03385	13.1361	16.4565	1.31088	15.7384	10.4802	14.402
		3.55282	1	12.4291		1.41511	16.2307		23.8645
		12.7889	1.89281		18.2568			11.9729	6.11927
		3.28016	1.00338	16.6701	16.1775	3.37642	12.0225	12.2701	4.37267
		0.973191	1	9.72653	33.5301	19.3074	8.22972	10.0207	25.4629
			4.45945		32.0149	25.3876	18.8827
		10.3335	1.2425	16.3968		16.7821	27.4816	64.3112	81.5921
		1.16273	2.27244	21.9268	17.7627	27.8486	3.35538	25.2129	32.2481
		2.52351	1.06262		3.48059		9.68647	19.7003
		16.204	1	6.85964	11.7982	16.5238			9.93365
		12.6855	9.6703	23.4123	10.3676	18.9027	12.3849	31.5959	10.0656
		13.6696	1.40617	8.39242		7.41627	13.5328	69.8053	17.7575
		17.8051	1.22544	4.59898	9.35523	7.11212		49.9159	4.16362
		19.5703	2.17412		13.5703	2.01224	13.5489	54.7066	20.9831
		23.53	1	20.5619	11.8123	12.5632	14.2814	10.981	13.1012
		11.9094	1.89996	6.3041	9.69336	39.8239	20.7482		12.1201
		3.16558	25.6051	49.4068		5.72255	18.6917	29.69
			1		8.16922	1.66212		18.6009	12.5776
		1.07496	1.79034	23.3735	1.07938		10.1686		9.16338
		1.5746	15.4232	7.05233	13.0908	16.1107	17.0182	38.697	8.18483
		4.12952	1.75787		9.22233	11.3061	4.86511	47.8177	17.575
		11.6276	1	23.499		13.4058	8.79533		33.0012
		11.892	8.71754	50.0043	9.97878	14.3278		13.3449
			2.02228	55.9074	33.8317	7.47746	7.05117	10.5727	5.69712
		4.6195	1		23.962	17.8322	15.4613	24.5153	33.2198
		9.45486	4.141	14.843	17.0905	11.4202	2.55281	26.9546	13.5146
		1.15061	2.71038	11.1087	18.3299	2.59323	11.3424		12.7906
		20.618	3.32696		4.84425	1.37663		23.6692	10.0126
		4.6138	3.31952	71.5725	17.5789	1.32205	6.62348	18.064
		1.8248	3.72238	17.6791		7.12951	9.67156		11.2631
			1.7861	10.4263	7.11999	1.41027	7.4522	6.68041	15.9814
		22.6311	1		8.82277		6.38163	21.2046	11.8036
		1.29257	1.05733	14.5289		53.4295	1.37702	28.636	17.5186
		3.18769	1.42304	11.851	14.0781	25.7768			13.7263
			1	7.34791	17.3625	34.8497	18.9506	7.47681	36.9168
		15.202	18.6496		16.7698		12.3053	60.9674	17.1771
		6.37161	1.12147	11.436	27.0253	46.1406		47.7047	23.1518
		2.06491	1.90018	20.4091	1	16.3213	1.88777
			1	25.8387	21.4659		10.0619	48.9179	10.1304
		23.0957	70.0912		12.1889	28.1298		13.6081	8.47968
		15.9758	1.39434	22.2658	29.8381	28.9973	9.33086	13.9914	1.10928
		3.04325	12.7554	17.4204		16.6232	33.2627	20.9222	6.12029
		1.14716	1	37.9408	18.698				15.7574
			1.06856		21.6791	21.7425	14.835	10.0269	13.7635
		7.13861	3.70701	9.66115	14.3739	18.4961	21.4137	12.7369	12.2833
		2.67741	1.1073	6.54072	9.06519	8.41738	4.82137
		8.46249		22.6591	12.297	12.4053		63.8109	46.6717
		8.93131			9.24492	29.5589	8.43098	55.2312	7.36589
		6.21985		15.8754		1.1226	12.151	16.8726	35.5412
				11.2845	12.1317	28.4574	10.3474	11.3764	25.6525
		1.1036		75.8725	9.04807	1.0367		1.04396
		1.07707					3.02742	1.17282	8.7033
		1.00207			8.31862	4.15114	16.2045		25.4489
					6.83608	18.4095	65.7486	13.1741	19.7479
		5.32371			25.6205	10.9532		28.1379	22.2417
		3.79542			14.172	1.00075	26.6157	36.9223
		3.66977				5.22561	10.5104	36.572	3.48266
		2.30756				19.7281	18.9009	68.3801	35.9795
						1.08282			30.4616
		18.6457					4.64492	14.2501	25.8036
		21.3488				16.2773	7.78603	34.796	18.5386
		17.1937				7.58607	5.29746	18.6608
		3.06949				22.2969			24.8378
		4.47322				17.1857	26.2121		6.03698
		1.48872				27.9508	19.8293		71.8506
		1.424				1.01171			1.96587
						1.44372			18.4208
		1.43781							41.8786
		1.48021				3.10268
		2.15674				1.74576			19.0962
		15.5106				1.07303			7.15516
						19.6891			16.5762
		7.86754				1.05439			2.17303
		10.1941				1.43741
						1.02061
		1.02885
		13.0005				8.18039
		1.30332				13.0608
		1.13478				13.6777
		1.32363				23.114
						28.1929
		2.47158
		10.2346				0.913221
		2.75128				0.917376
						0.905644
		1.16241				0.91905
		1.17747
		1.07169				20.8686
		4.17428				15.0493
						21.0179
		1.04237				1.37101
		8.96512
		12.5683				37.48
						23.9026
		2.88514				2.69623
		1.4144
		4.74401				1.02702
						17.8658
		1.12293				3.91929
		4.43039				41.4978
		1.05264				13.976
		1.84384				10.4509
		5.94388
		3.99502				39.5026
		4.7018				25.9625
		1.57849				51.2374
						33.0388
		32.3951				30.5357
		1.93664				1.34263
		22.8805				36.0041
		1.06294				17.6013
		16.4921				26.5685
		1.60935
						14.1599
		19.2616				45.7946
		1.03384				69.0533
		11.2683				39.242
						27.4596
		8.81693
		8.6275				48.1392
		18.2148				6.97569
		7.2304
		19.4833				22.0184
		13.9855				18.1682
		16.4216
						39.5099
		13.7646				23.4917
		1.32572				46.866
		0.977529				1.04651
		2.70933				1.22444
		1.47008				1.06435
		7.19276
		1.02928				1.08312
		8.88211				17.38
						35.6476
						10.6533
						15.0696
						16.5833
						17.468
						17.8268
						11.4774
						23.288
						21.78
						21.6721
Figure 6i
	EV	WT	P1-P44A	P2-M1	P2-M2	P2-M3		Dunn's multiple comparisons test	Mean rank diff.	Significant?	Summary	Adjusted P Value	B-?
	81.25	26.3158	50	17.8571	33.6957	39.3258		WT vs. EV	-7.333	Yes	*	0.0382	A	EV
	47.7273	15.1515	43.956	19.3182	18.6667	44.6154
	40.2174	19.7368	40.4255	18.9189	25	34.7826

## Sheet: ED Fig 3 c e raw values
ED Figure 3C
	TaqMan Probes	Ctrl 1 (H9)	Ctrl 2 (BJ1)	TMEFF1 KO #1	Fibros Ctrl 1	Fibros Ctrl 2
	FOXG1	37.6527	3.58647	13.2904	0.0242481	0.00672646
	PAX6	13.2034	1.48353	1.63893	0.285396	0.056673
ED Figure 3E
	TaqMan Probes	Ctrl 1 (H9)	Ctrl 2 (BJ1)	P1	P2	TLR3-/-	IFNAR1-/-	Fibros Ctrl 3	Fibros Ctrl 4
	FOXG1	46.3295	56.628	24.2613	1.4725	63.8917	13.2573	0.0140285	0.0174886
	PAX6	6.30145	10.3414	13.7109	0.155831	9.72252	2.09138	0.162378	0.00150253

## Sheet: ED Fig 4 a-f g-j raw values
ED Fig 4a
		Ctrl 1			Ctrl 2			TLR3-/-			P1			P2
Exon 1-2	NS	0.0136688	0.00679697	0.010565	0.0476526	0.0191405	0.0192926	0.0100743	0.0101724	0.00802638	0.0140294	0.00957491	0.00556528	0.0398533	0.015428	0.014807
	Poly IC 2h	0.0176192	0.0121798	0.0106444	0.0558837	0.0290352	0.0189987	0.0146997	0.0129816	0.0150682	0.0322208	0.0104298	0.00758911	0.0249505	0.0137844	0.0148666
	Poly IC 4h	0.0147123	0.0111306	0.0125479	0.0294536	0.0261946	0.0309122	0.0166708	0.00759292	0.00952485	0.0146996	0.0126762	0.0066207	0.0137688	0.0102892	0.0145273
		Ctrl 1			Ctrl 2			TLR3-/-			P1			P2
Exon 9-10	NS	1.32244	0.930788	0.885817	2.74432	1.77375	2.3096	1.67206	1.0554	1.42491	0.870837	0.456161	0.85284	0.00577361	0.00551384
	Poly IC 2h	1.11945	0.80253	1.01441	3.19835	1.31414	2.08996	1.74755	1.49693	1.47119	0.789175	0.58255	0.719459	0.00451356	0.00269686	0.00340365
	Poly IC 4h	1.16402	0.934294	1.0968	3.08428	1.76483	2.57399	1.34151	1.02261	0.920347	0.709495	0.53977	0.840562		0.00252645	0.00436043
ED Fig 4b
		Ctrl 1			Ctrl 2			IFNAR1-/-			P1			P2
Exon 1-2	NS	0.00446791		0.00809715	0.0193234	0.0247261	0.0210819	0.0118906	0.0120741	0.0122999	0.00548034	0.0136619	0.00713305	0.0150549	0.0140655	0.013474
	IFNa 8h	0.00430695		0.0108993	0.0143359	0.0197231	0.0175043	0.0104251	0.0234206	0.015906	0.00694505	0.0084325	0.00686989	0.00863565	0.0140992	0.00722898
		Ctrl 1			Ctrl 2			IFNAR1-/-			P1			P2
Exon 9-10	NS	3.8822	1.3825		5.60478	3.08053		5.8592	1.56135		2.40783	0.99946		0.0108566	0.00562221
	IFNa 8h	4.93147	1.06107		10.3746	3.02385		6.97987	2.26982		3.61409	0.772269		0.016439	0.00326954
ED Fig 4c
	TaqMan Probe	Ctrl 2 Parental (BJ1) NS				Ctrl 2 Parental (BJ1) PIC				TMEFF1 KO NS				TMEFF1 KO PIC				TLR3 NS				TLR3 PIC
	TMEFF1 Exon 1-2	0.618032	0.613981	0.726848	0.684062	0.393709	0.347311	1.79085	0.74355	0.0913991	0.0641691	0.0851153	0.144721	0.0527415	0.045534	0.117356	0.542835	1.99878	1.41315	2.99882	3.32951	1.29096	1.08451	2.32485	1.21974
	TMEFF1 Exon 9-10	17.6344	20.7152	13.3894	5.89036	12.464	10.2899	23.6766	8.74975	3.36776	2.26492	2.62149	1.22856	3.21906	2.45357	2.6621	1.13361	79.3542	51.2754	64.17	54.3863	65.4563	48.9232	63.392	20.7579
ED Fig 4d
	TaqMan Probe	Ctrl 2 Parental (BJ1) NS				Ctrl 2 Parental (BJ1) IFNb				TMEFF1 KO NS				TMEFF1 KO IFNb				IFNAR1-/- NS				IFNAR1-/- IFNb
	TMEFF1 Exon 1-2	0.618032	0.613981	0.726848	0.684062	0.58303	0.477158	0.38163	0.577862	0.0913991	0.0641691	0.0851153	0.144721	0.0393342	0.0287503	0.103424	0.128902	0.171314	0.122102	0.189976	0.750949	0.261754	0.200328	0.269939	0.278959
	TMEFF1 Exon 9-10	17.6344	20.7152	13.3894	5.89036	17.245	13.6965	21.9531	8.60861	3.36776	2.26492	2.62149	1.22856	1.35137	1.01371	1.97147	0.575203	7.97145	5.11752	4.41493	1.904	12.0081	8.65123	7.00206	2.98329
ED Fig 4e
		Ctrls								SNORA31-MT								TLR3-/-								STAT1-/-
	NS	5.152	5.177	5.202	6.028	4.343	5.268			5.795	5.508	5.638	5.584	5.135	5.554	4.811	4.417	5.462	6.68							5.348	4.915
	Poly(I:C) 6h	4.296	5.509	5.074	6.099	4.66	5.082			4.816	5.289	5.084	4.701	5.679	5.541			4.856	6.393							5.8	5.618
	IFN-α 8h	4.824	5.534	5.413	5.671	4.176	5.542			5.91	6.09	6.001	5.724	5.896	5.809	5.615	5.387	5.168	6.143							4.351	4.585
ED Fig 4f
		Ctrls								SNORA31-MT								STAT1-/-
	NS	5.152	5.177	5.202	6.028	4.343	5.268			5.795	5.508	5.638	5.584	5.135	5.554	4.811	4.417	5.348	4.915
	HSV1	3.861	3.672	3.151	4.939					4.841	4.45	4.852	4.511	5.067	5.366			4.493	5.179
ED Fig 4g
		Ctrl 1			Ctrl 2			TLR3-/-			P1			P2
	NS	0.0229853	0.0133048	0.0128289	0.00296699	0.016902	0.00363367	0.00219719	0.00266836	0.00215199	0.00161988	0.00418321	0.00171491	0.00227123	0.011283	0.00734739
	Poly IC 2h	2.88829	0.723172	0.665123	0.352288	3.46131	0.286189	0.0107964	0.0193698	0.00710539	0.0589521	1.94061	0.0912948	0.349917	1.54585	0.185296
	Poly IC 4h	1.32236	0.343425	0.369796	0.476261	2.12225	0.315454	0.0203629	0.0262818	0.0135222	0.203218	1.24334	0.189842	0.58603	0.940609	0.409196
		Ctrl 1			Ctrl 2			TLR3-/-			P1			P2
	NS	0.026488	0.0839364	0.161227	0.0038344	0.0193825	0.00190433	0.00070024	0.00442195	0.00102166	0.00140959	0.00836184		0.00150663	0.0365642	0.00201722
	Poly IC 2h	1.59878	3.01258	16.2597	0.235264	5.0813	0.365408	0.00124418	0.0215522	0.0127166	0.129388	2.32492	0.0396761	0.157916	2.33031	0.345824
	Poly IC 4h	2.75495	3.14145	8.37123	0.447705	4.8498	0.515091	0.00801811	0.0448503	0.0208859	0.435176	4.60581	0.703954	1.36948	3.55901	1.45768
ED Fig 4h
		Ctrl 1			Ctrl 2			IFNAR1-/-			P1			P2
	NS	67.3775		29.7925	7.90419	6.74974	25.234	0.429765	0.356732	0.327434	1.91794	9.39769	17.4074	4.18266	29.6082	11.5434
	IFNa 8h	464.718		154.028	891.735	629.294	858.482	0.509871	0.587071	0.507162	302.584	324.65	385.883	360.68	249.426	249.489
		Ctrl 1			Ctrl 2			IFNAR1-/-			P1			P2
	NS		39.3454	22.1862	7.46124	10.7078	16.6178	2.18134	3.10257	2.61406	8.40028	5.4338	9.63658	20.6002	10.909	11.5071
	IFNa 8h		189.797	91.2115	311.083	338.28	382.979	4.24801	3.5352	4.64829	119.831	103.859	166.37	103.627	143.446	158.979
ED Fig 4i
TaqMan Probes	H9				BJ1				TMEFF1 KO				P1				P2
IFNAR1	0.371397	0.36071			0.110477	0.0815517	0.093763	0.0882929	0.0517564	0.045881	0.0914896	0.106909	0.231262	0.198938	0.185991	0.245612	0.364264	0.278298	0.204131	0.197413
IFNAR2	0.0485414	0.0751525			0.0118675	0.0127835	0.011342	0.0146623	0.0087862	0.0089675	0.0201587	0.0306294	0.0400747	0.0170525	0.0814597	0.0428111	0.0741388	0.0652999	0.0277165	0.0171265
TLR3	0.0193746	0.027656			0.0190776	0.0120799	0.0278573	0.0383139	0.00927334	0.0101281	0.0101542	0.0189412	0.0364986	0.0160372	0.213454	0.101482	0.063351	0.0495059	0.0618851	0.0332355
ED Fig 4j
TaqMan Probes	Ctrl 2 Parental (BJ1) NS						Ctrl 2 Parental (BJ1) PIC						TMEFF1 KO NS						TMEFF1 KO PIC						TLR3 NS						TLR3 PIC
MX1	0.0163633	0.0173815	0.0129956	0.0134334	0.0217523		0.0331416	0.0474648	0.0238198	0.0216173	0.126968		0.0276179	0.0329341	0.0899572	0.100194	0.03011		0.0820328	0.0748372	0.0761832	0.134732	0.0480065		0.0372245	0.0475942	0.0440671	0.0453246	0.0189647		0.0277846	0.0386917	0.0349952	0.0392981	0.012452
IFIT1	0.217659	0.204281	0.106064	0.0384253	0.111482		0.164994	0.16858	0.335942	0.138419	0.771806		0.142088	0.0996751	0.278895	0.149814			0.323247	0.265395	0.51262	0.267816			0.0226145	0.0193807	0.0149302	0.0132064	0.020258		0.0211105	0.0202729	0.0133876	0.00716082	0.0112905
TaqMan Probes	BJ1 NS						BJ1 IFNb						TMEFF1 KO NS						TMEFF1 KO IFNb						IFNAR1-/- NS						IFNAR1-/- IFNb
MX1	0.0163633	0.0173815	0.0129956	0.0134334	0.0217523		52.8306	60.4897	33.9684	33.0028	36.4179		0.0276179	0.0329341	0.0899572	0.100194			42.4904	39.8279	61.2284	34.6784			0.0184797	0.0208259	0.0205863	0.0165041	0.0324834		0.0858615	0.081569	0.0637779	0.0780484	0.0357668
IFIT1	0.217659	0.204281	0.106064	0.0384253	0.111482		163.358	146.771	245.765	115.387	78.6339		0.142088	0.0996751	0.278895	0.149814			142.396	116.745	278.882	98.103			0.176403	0.168051	0.0907352	0.0649907	0.0413796		0.385015	0.362605	0.240401	0.154983	0.0383042
	Table Analyzed	ED Figure 4j MX1 PIC		Table Analyzed	ED Figure 4j IFIT1 PIC			Table Analyzed	ED Figure 4j MX1 IFNb		Table Analyzed	ED Figure 4j IFIT1 IFNb
	Column H	TMEFF1 KO PIC		Column H	TMEFF1 KO PIC			Column H	TMEFF1 KO IFNb		Column H	TMEFF1 KO IFNb
	vs.	vs.		vs.	vs.			vs.	vs.		vs.	vs.
	Column E	BJ1 PIC		Column E	BJ1 PIC			Column E	BJ1 IFNb		Column E	BJ1 IFNb
	Mann Whitney test			Mann Whitney test				Mann Whitney test			Mann Whitney test
	P value	0.1		P value	0.56			P value	0.56		P value	>0.99
	Exact or approximate P value?	Exact		Exact or approximate P value?	Exact			Exact or approximate P value?	Exact		Exact or approximate P value?	Exact
	P value summary	ns		P value summary	ns			P value summary	ns		P value summary	ns
	Significantly different (P < 0.05)?	No		Significantly different (P < 0.05)?	No			Significantly different (P < 0.05)?	No		Significantly different (P < 0.05)?	No
	One- or two-tailed P value?	Two-tailed		One- or two-tailed P value?	Two-tailed			One- or two-tailed P value?	Two-tailed		One- or two-tailed P value?	Two-tailed
	Sum of ranks in column E,H	19 , 36		Sum of ranks in column E,H	22 , 23			Sum of ranks in column E,H	22 , 23		Sum of ranks in column E,H	25 , 20
	Mann-Whitney U	4		Mann-Whitney U	7			Mann-Whitney U	7		Mann-Whitney U	10

## Sheet: ED Fig 5 a b c e h k raw values
ED Fig 5a
	WT Hela			IFNAR1 KO Hela			WT HEK293T			IFNAR1 KO HEK293T			Table Analyzed	WT Hela		Table Analyzed	IFNAR1 KO Hela		Table Analyzed	WT HEK293T		Table Analyzed	IFNAR1 KO HEK293T
	EV	WT TMEFF1		EV	WT TMEFF1		EV	WT TMEFF1		EV	WT TMEFF1
													Column B	WT TMEFF1		Column B	WT TMEFF1		Column B	WT TMEFF1		Column B	WT TMEFF1
	41.701	197.46		174.693	1.029		263.569	36.781		284.182	41.051		vs.	vs.		vs.	vs.		vs.	vs.		vs.	vs.
	149.226	243.292		182.365	1.496		534.599	36.46		50.234	3.657		Column A	EV		Column A	EV		Column A	EV		Column A	EV
	619.971			626.511	53.832		317.277	39.818		370.54	65.942
	234.956	149.146		384.139	97.708		388.956	33.978		83.861	53.518		Mann Whitney test			Mann Whitney test			Mann Whitney test			Mann Whitney test
	172.029	224.869		62.62	51.562		667.453	1.226		72.343	58.058		P value	<0.001		P value	<0.001		P value	<0.001		P value	<0.001
	281.474	32.431		1.92	1.679		398.912	324.883		186.723	58.263		Exact or approximate P value?	Exact		Exact or approximate P value?	Approximate		Exact or approximate P value?	Exact		Exact or approximate P value?	Approximate
	156.073	38.445		3.044	0.766		1004.98	107.898		79.526	127.759		P value summary	***		P value summary	***		P value summary	***		P value summary	***
	71.204	7.73		87.971	53.496		519.591	100.343		71.175	27.774		Significantly different (P < 0.05)?	Yes		Significantly different (P < 0.05)?	Yes		Significantly different (P < 0.05)?	Yes		Significantly different (P < 0.05)?	Yes
	29.139	145.102		1.964	12.934		314.978	73.387		113.993	16.803		One- or two-tailed P value?	Two-tailed		One- or two-tailed P value?	Two-tailed		One- or two-tailed P value?	Two-tailed		One- or two-tailed P value?	Two-tailed
	23.19			3.131	199.511		107.139	2.073		158.854	107.044		Sum of ranks in column A,B	83413 , 17164		Sum of ranks in column A,B	48882 , 17548		Sum of ranks in column A,B	193028 , 14019		Sum of ranks in column A,B	19580 , 11296
	175.482	105.613		2.139	73.285		184.416	134.942		97.854	145.022		Mann-Whitney U	12604		Mann-Whitney U	9033		Mann-Whitney U	9741		Mann-Whitney U	5301
	133.569	80.635		69.015	5.358		321.781	2.547		165.212	22.774
	98.124	43.818		142.321	86.869		171.277	96.62		144.153	37.766
	139.818	57.803		246.847	224.263		211.803	272.504		214.73	7.27
	213.453	25.263		755.431	170.226		179.898	242.584		73.409	4.861
	134.577	135.81		175.328	95.263		119.109	10.372		90.956	4.964
	213.686	82.467		399.73	179.212		98.343	1.679		49.745	14.08
	212.839	137.569		55.117	818.869		305.569			101.825	3.146
	215.642	282.124		144.109	390.285		103.015	193.869		638.934	3.044
	286.569	95.847		178.431	1.307		534.825	169.482		417.496	26.847
	350.978			387.307	3.212		337.234	616.387		500.54	19.504
	242.387	78.606		247.489			113.65	116.095		355.285	78.869
	276.19	381.847		294.591	92.08		438.635	212.445		46.869	2.606
	278.255	368.584		384.314	72.92		180.336	1.796		164.518	3.051
	400.526	148.343		268.759	109.263		287.212	123.54		358.628	3.212
	86.934	282.248		63.438	424.022		209.496	116.248		165.518	50.839
	227.234	275.102		199.715	117.19		105.861	161.971		241.314	71.949
	281.051	436.401		158.796	234.285		295.672	125.861		102.292	9.102
	277.869	261.92		196.584	1.584		213.847	146.905		37.168	56.197
	273.387	342.372		224.985	129.788		171.073	7.518		145.964	59.693
	237.73	121.883		244.299	116.949		240.978	138.058		170.818	3.46
	512.745	26.307		169.423	122.971		128.985	68.08		231.942	5.46
	293	173.146		69.715	134.511		159.336	499.219		151.869	40.299
	69	54.81		248.175	131.044		233.854	641.409		5.277	2.788
	102.365	68.321		232.796	733.942		495.022	127.73		2.73	19.92
	100.818			144.467	65.445		175.409			3.453	55.708
	417.445	112.774		604.029	130.474		109.65	11.241		14.883	34.92
	348.701	238.708		377.606	125.803		120.372	443.752		7.248	19.453
	90.635	41.803		212.234	359.569		357.314	295.839		12.978	46.664
	568.263	17.394		9.635	376.847		263.679	24.964		14.613	2.54
	165.314	176.577		37.628	1.423		160.423	159.547		3.307	96.138
	205.146	188.81		38.664	272.27		427.467	334.182
	345.81	184.453		195.409	14.387		643.321	67.766		150.307	15.029
	315.847	64.504		169.803	119.876		405.686	67.394		340.876	145.635
	189.358	105.029		112.547	342.08		460.182	66.956		341.007	95.65
	429.153			301.416	103.46		89.095	70.934		90.803	42.015
	360.321	141.292		154.949	273.343		305.496	87.197		79.409	70.599
	94.445	268.664		119.759	1.204		299.372	6.234		121.715	3.759
	209.285	217.613		228.591	55.095		166.08	9.204		317.701	65.504
	118.372	427.642		168.942	126.591		90.526	204.847		361.635	3.212
	292.401	32.474		392.073	159.182		80.927	78.891		93.336	48.861
	129.883	98.168		122.759			229.175	32.365		191.234	43.117
	123.971	15.321		43.248	89.832		343.905	230.35		280.723	31.942
	125.328	209		110.328	138.401		217.423	155.569		236.219	7.212
	66.095	92.547		590.328	91.175		239.577	10.869		119.088	28.745
	194.299			66.927	54.927		432.693	21.496		99.912	138.518
	4.796	234.088			1.036		276.686	7.482		146.876	56.861
	4.796	31.876		112.642	75.759		331.19	113.117		754.35	4.051
	4.847	22.175		162.657	56.635		448.307	2.241		294.131	133.307
	6.073			200.263	133.445		186.19	4.555		492.949	84.124
	4.672	178.431		749.423	150.029		394.993	101.336		210.299	208.635
	5.832	6.088		482.343	363.956		285.92	103.044		310.46	45.92
	11.766	103.307		228.723	219.015		145.701			389.029	6.241
	4.927			274.839	329.606		93.547	56.182		109.328	7.628
		7.672		548.307	138.314		239.088	2.088		236.058	41.102
	230.139	55.489		271.635	319.803		118.38	78.781		333.124	22.212
	94.35	101.664		704.562	135.606		516.584	113.752		511.737	5.555
	195.803			379.672	78.263		483.372	18.511		239.927	68.234
	129.752	4.825		302.518	761.737		438.745	6.832		370.803	56.19
	70.35	7.248		9.54	176.153		228.73	237.781		197.927	95.168
	66.321			2.942	232.533		336.635	195.912		76.131	20.766
	178.416	5.007		562.168	1.65		513.832	106.292		142.861	42.591
	120			340.358	133.365		391.788	99.591		332.796	84.672
	211.102	4.869		450.474	76.219		560.139	110.182		83.664	117.92
	108.029	158.343		807.022			1223.69	187.423		269.591	107.146
	167.029	40.372		1235.91	9.547		289.394	112.54		386.533	28.182
	56.526	87.336		925.62	119.774		256.248	282.672		341.051	61.46
	60.482	36.752		247.336	111.255		417.584	32.27		234.474	149.861
	5.007			163.387	294.978		997.65	15.044		309.226	3.912
	9.759	41.766		306.715	220.978		358.883	3.81		246.788	3.204
	148.314	303.401		416.766	130		351.788	19.73		222.474	113.066
	226.051	8.482		122.19	213.474		124.796	46.182		1006.58	58.672
	177.255	335.978		472.394	218.613		109.672	315.511		601.314	211.19
	83.934	32.036		130.511	372.241		67.686			88.139	80.693
	217.679	46.964		802.394	175.095		229.409	4.92		435.095	85.854
	178.569			315.526	51.912		270.65	54.774		245.182	124.628
	129.657	220.117		231.029	1.161		104.679	347.956		359.861	165.672
	162.226	4.788		656.416	6.847		196.898	57.109		56.015	123.409
	175.715	98.321		784.547	246.088		167.847	249.131		178.964	65.358
	182.796	493.869		305.788	142.044		229.533	87.745		235.365	88.073
	177.577	315.365		180.153	60.577		242.445	89.431		113.124	31.38
	390.394	220.818		327.226	159.642		634.774	197.752		158	146.912
	188.102	392.62		289.54	627.029		405.409	129.387		53.745	142.416
	363.307	212.949			27.642		832.81	26.818		31.606	110.562
	401.015	216.971		23.781	26		130.182	118.27		51.058	97.358
	57.46			548.277	416.161		462.46	3.117		63.723	218.518
	64.27	43.971		90.577	49.569		169.08			94.825	249.343
	14.153	34.942		175.438	1.65		178.051			51.898	3.774
	320.584	187.723		295.54	11.453		209.774			87.92	6.847
	53.073	55.898		252.08	325.964		141.358			149.168	124.942
	129.759	98.62		238.715	175.124		294.336			237.38	198.883
	153.343	265.832		1296.17			305.117			3.737	170.19
	415.526	250.46		119.905	240.474		684.212			2.518	4.978
	209.912	281.109		298.81	35.467		179.015			3.212	21.496
	281.358	139.577		193.328	39.555		712.942			3.839	136.715
	210.285	156.095		222.387	23.146		674.934			74.65	55.401
	174.358	691.19		218.453	89.599		112.745			25.555	25.635
	75.934	208.504		267.204	170.54		353.803			19.562	17.533
	264.993	170.854		125.985	112.978		105.19			3.781	19.277
	132.453			672.832	206.599		24.781			17.073	3.022
	112.934			282.394	114.022		6.285			19.292
	178.423			191.321	1.453		38.321			18.708
	426.927			291.292	251.891		24.956			3.409
	168.569			1223.85	100.642		5.212			2.701
	226.891			573.38	196.146		40.679			2.818
	5.336			402.226	1445.42		19.869			2.766
	25.175			3.839	36.869		6.584			2.372
	16.569			32.015	145.591		33.628			20.964
	8.628			188.423	149.321		32.394			28.328
	53.175			143.971	156.161					11.934
	19.153			216.255	3.401		180.561			4.314
	11.745			153.409	139.796		413.175			2.81
	119.401			254.62	37.015		295.372			19.672
	48.124			338.905	129.985		361.657			5.577
	260.212			901.401	236.876		330.898			4.788
	260.343			558.781	161.051		302.781			26.642
	359.241			485.759	52.394		233.212			13.073
	111.832			1470.34	76.299		275.956			32.993
	155.022			220.613	299.869		369.117			2.555
	451.591			147.292	253.496		412.234			3.219
	109.168			44.832	156.219		325.416			57.27
	209.686			481.102	28.584		190.759			46.022
	117.993			935.336	50.759		168.686			11.861
	112.971			91.555	188.92		440.438			29.161
	103.46			62.241			308.35			11.109
	27.131			12.825			160.606			4.066
	7.847			85.109			248.635			3.876
	21.058			274.372			150.766			18.693
	32.839			412.818			1121.62			2.796
	37.686			289.526			859.796			53.876
	16.029			80.781			338.299
	42.562			93.985			371.591
	38.927			748			395.891
	234.693			1092.07			378.175
	177.321			494.394			420.146
	106.774			378.693			196.672
	414.299			107.277			225.628
	262.161			431.562			108.891
	348.058			432.328			54.445
	4.985			178.146			663.642
	20.883			912.766			880.007
	6.299			76.044			207.62
	5.168			307.839			255.204
	6.321			132.248			65.124
	48.679			162.54			58.496
	21.606			775.949			272.336
	21.555			227.818			205.453
	75.723			206.555			111.869
	5.124			290.825			99.19
	53			245.781			176.847
	7.27			40.153			1026.51
	54.35						365
	13.263			35.438			263.686
	14.898			48.672			76.117
				70.642			97.964
	382.934			128.599			191.591
	262.964			115.737			145.474
	464.365			4.942			333.891
	65.051			27.73			99.175
	131.591			66.161			754.219
	90.015			291.46			71.504
	262.715			32.511			647.088
	314.62			157.876			271.365
	309.051			172.971			352.788
	76.511			516.693			129.117
	141.124			691.307			184.818
	561.241			708.883			186.934
	332.803			670.803			180.409
	273.029			1492.84			117.139
	478.146			1567.54			203.255
	396.679			633.752			169.109
	204.971			620.825			201.781
	303.197			37.124			285.942
	656.628			224.949			307.854
	1169.49			546.92			125.905
	136.496			500.701			258.591
	425.277			790.46			434.562
	564.277			505.015			151.599
	445.182			216.737			112.036
	405.693			2.423			220.796
	457.467			31.423			678.168
	468.153			95.182			591.38
	6.796			5.212			292.489
				3.555			334.964
	151.073			174.328			469.38
	130.263						753.796
	177.635			739.35			129.482
	451.109			117.226			115.774
	76.124			79.109			199.029
	149.182			108.482			438.124
	80			3.146			377.81
	113.92			167.007			351.818
	107.124			201.745			385.161
	69.248			290.445			290.307
	118.839			158.715			276.015
	200.35			174.642			401.803
	325.985			1382.49			303.504
	103.679			1120.5			298.007
	386.19			516.715			412.796
	187.387			264.226			251.38
	68.314			27.365			186.168
	253.314			349.036			207.577
	445.445			423.956			582.058
	305.102			232.504			1040.45
	251.504			480.226			391.241
	294.022			387.511			132.088
	299.314			267.898			247.861
	469.401			319.051			328.328
	95.102			385.095			298.701
	138.46			404.212			250.036
	282.978			28.73			287.372
	304.131			256.168			393.883
	205.248			266.46			320.102
	43.737			444.847			191.533
	54.241			461.964			439.095
	118.584			186.934			192.839
	96.898			211.358			303.314
	11.891			206.277			126.255
	7.131			615.978			26.358
	9.949			128.27			62.073
	203.387			132.46			22.73
	261.803			486.423			18
	71.394			430.934			4.818
	187.255			133.474			16.599
	257.387			286.745			39.891
	459.409			606.482
	398.343			934.642			176.372
	260.496			592.942			335.898
	450.898						437.423
	429.818						877.577
	119.934						311.876
	419.088						367.255
	408.234						370.613
	1066.86						340.679
	241.555						334.511
	152.073						198.927
	200.81						131.934
	340.693						78.599
	382.883						69.007
	401.387						96.518
	191.234						510.234
	394.65						141.504
	576.883						120.066
	197.022						59.35
	451.942						74.876
	54.657						71.416
	568.234						240.358
	144.518						119.701
	104.92						130.912
	393.044						260.38
	254.883						94.139
	403.723						75.679
	309.591						180.934
	331.409						185.964
	572.781						230.307
	410.036						220.635
	398.19						207.562
	47.08						75.832
	208.839						281.204
	122.774						168.46
	310.869						142.745
	419.73						152.372
	383.876						129.701
	122.088						149.387
	208.445						173.905
	342.745						369.854
	349.131						205.372
	358.409						129.277
	326.409						106.153
	338.482						135.993
	336.058						648.212
	236.81						262.489
	9.467						231.832
	16.774						281.292
							165.847
	124.131						287.168
	119.401						159.664
	146.19						70.81
	333.737						561.825
	246.883						189.307
	582.691						133.679
	118.679						210.81
	147.825						294.876
	255.606						359.526
	388.65						194.234
	388.073						136.905
	303.255						220.832
	253.825						338.847
	173.62						118.547
	623.394						172.504
	430.409						161.438
	306.095						365.277
	214.226						226.504
	112.518						63.766
	149.292						75.255
	364.956						118.606
	156.416						215.401
	244.774						194.715
	402.219						211.445
	197.635						302.474
	322.445						233.241
	486.526						246.781
	161.737						137.693
	175.978						16.956
	343.35
	111.869						551.226
	256.139						272.949
	318.401						343.015
	174.839						133.474
	482.38						333.547
	428.686						156.628
	329.212						650.109
	287.438						180.314
	232.584						166.606
	380.679						133.007
	84.978						145.08
	196.336						159.234
	95.38						263.292
	118.277						630.343
	183.825						532.416
	186.555						525.577
	245.62						110.759
	208.248						160.839
	324.92						169.474
	203.255						411.964
	363.964						393.985
	154.073						297.978
	192.737						338.569
	76.759						195.182
	468.898						190.409
	412.08						517.372
	226.745						380.394
	400.701						134.445
	253.161						789.912
	354.861						392.496
	351.015						1134.07
	169.949						136.307
	346.328						197.934
	141.818						572.774
	130.781						640.241
	565.537						1026.7
	33.912						146.693
	66.81						492.839
	61.847						718.62
	9.985						340.197
	31.255						416.066
	65.394						717.584
							794.818
							185.985
							222.993
							227.664
							395.504
							153.599
							690.036
							403.898
							488.92
							662.599
							368.401
							127.19
							132.241
							481.416
							448.445
							256.095
							466.971
							444.54
							301.394
							690.715
							572.197
							401.38
							282.708
							367.854
							62.956
							660.606
							316.956
							460.022
							339.182
							794.372
							256.365
							593.818
							365.832
							299.161
							516.358
							305.606
							416.898
							659.496
							571.263
							455.212
							409.912
							725
							346.124
							253.489
							423.226
							284.591
							337.65
							753.27
							173
							207.365
							464.854
							542.905
							250.569
							318.657
							378.635
							507.912
							255.38
							123.117
							178.109
							318.62
							161.664
							291.226
							362.599
							372.912
							186.533
							65.832
							181.693
							179.365
							263.307
							146.956
							132.54
							553.219
							238.781
							304.672
							234.38
							387.796
							150.905
							291.861
							260.832
							175.555
							237.642
							341.847
							303.058
							351.847
							422.358
							91.861
							327.92
							270.54
							396.781
							303.066
							246.781
							151.591
							116.854
							447.854
							178.504
							354.358
							487.328
							326.029
							123.482
							152.139
							269.219
							577.942
							256.518
							278.613
							436.044
							276.577
							342.599
							331.212
							457.248
							486.007
							249.153
							483.226
							778.234
							206.285
							88.978
							213.058
							289.912
							454.161
							501.175
							282.839
							574.431
							259.453
							123.241
							152.891
							183.051
							346.08
							306.102
							361.489
							403.599
							473.08
							468.839
							275.022
							249.153
							499.949
							248.511
							265.197
							296.241
							267.832
							462.635
							522.942
							637.066
							335.234
							186.489
							280.613
							147.197
							230.511
							255.752
							217.723
							186.569
							272.942
							213.175
							79.35
							93.606
							652.365
							271.255
							416.591
							328.095
							393.92
							737.285
							181.022
							205.555
							179.606
							188.781
							243.927
							222.263
							482.168
							368.606
							400.314
							264.08
							96.599
							400.423
							215.978
							246.453
							170.124
							588.255
							432.175
							564.606
							228.526
							675.058
							348.102
							50.562
							284.007
							41.066
							5.825
							12.35
							4.781
							33.109
							39.971
							52.599
							61.839
							58.175
							29.036
							19.73
							56.197
							34.657
							24.445
							37.38
ED Fig 5b
	TMEFF1 Exon 1-2
		EV		WT
	WT HeLa	0.0181614	0.0235741	13.517	15.8727
	IFNAR1 KO HeLa	0.0299328	0.0119547	29.2098	28.821
	WT HEK293T	0.648022	0.103557	132.291	65.9523
	IFNAR1 KO HEK293T	0.0921271	0.0858744	143.757	133.738
ED Fig 5c
	EV		WT		P1-P44A		P2-M1		P2-M2		P2-M3
TMEFF1 Exon 1-2	0.308079	0.0870487	44.3439	29.2937	128.767	23.6315	25.2887	14.767	13.2932	15.3529	111.24	43.8289
ED Fig 5e
	TaqMan Probes	EV				WT TMEFF1				Ex TMEFF1				TM + IN TMEFF1
	TMEFF1 Exon 1-2	0.00426276	0.010199	0.184776	0.0400115	102.371	251.083	50.8412	72.4649	130.469	2.49697	80.452	126.257	0.00285171	0.0187324	0.116721
	TMEFF1 Exon 9-10	0.326675	0.128858	0.484211	0.500782	1012.77	698.582	153.388	606.111	0.509019	0.100524	0.496448	0.526727	636.232	304.708	207.422
ED Fig 5h
	TaqMan Probe	EV			WT			H104Y			E134V			P255S			G281V			I284F			A297V			I344V
	TMEFF1 Exon 1-2	0.0120459	0.0111804	0.00781941	46.7295	55.6289	8.97079	42.7573	39.625	51.7263	62.1563	59.8154	32.1047	31.6142	43.9515	20.1864	65.9838	71.9715	92.1693	27.2518	30.3811	21.9317	34.444	42.8829	20.7376	53.7854	62.6199	45.589
	TMEFF1 Exon 9-10	0.339139	0.387168	0.853374	343.722	360.629	289.249	360.194	450.032	506.379	446.126	534.44	586.072	399.507	509.605	457.702	505.682	464.957	1034.85	312.611	336.541	382.001	391.073	419.041	469.269	488.455	533.315	517.469
ED Fig 5k
		EV	WT	H104Y	E134V	P255S	G281V	I284F	A297V	I344V		Dunn's multiple comparisons test	Mean rank diff.	Significant?	Summary	Adjusted P Value	A-?
		554.508	996.193	165.067	9.139	141.861	5.476	95.518	7.789	292.609		WT vs. EV	-316.5	Yes	****	<0.0001	K	EV
		517.26	237.139	192.75	5.524	333.759	177.488	269.825	104.608	154.4		WT vs. H104Y	38.64	No	ns	>0.9999	L	H104Y
		788.078	129.669	0.428	88.127	347.476	469.41	379.319	222.422	0.547		WT vs. E134V	-0.7808	No	ns	>0.9999	D	E134V
		219.227	132.795	7.611	41.108	5.265	134.494	5.518	258.729	0.987		WT vs. P255S	-168.5	Yes	*	0.0118	E	P255S
		762.594	266.548	0.62	156.867	4.958		215.428	249.337	0.898		WT vs. G281V	-185.4	Yes	*	0.0179	G	G281V
		338.719	76.62	343.216	418.777	274.223	1364.77	8.693	5.922	141.489		WT vs. I284F	-22.5	No	ns	>0.9999	H	I284F
		441.94	60.036		14.988	332.181	202.729	445.994	101.663	864.658		WT vs. A297V	-9.287	No	ns	>0.9999	I	A297V
		1389.46	3.114	0.63	352.771	5.151		5.307	67.572	65.351		WT vs. I344V	57.25	No	ns	>0.9999	M	I344V
		862.557	736.422	112.87	6.452	76.066	196.018	364.922	470.151	72.284
		507.693	191.765	90	5.392	5.337	1566.13	253.699	1681.11	543.142
		429.047	127.729	4.111	136.12	1285.45		705.5	5.404
		316.732	100.127	2.721	20.283	650.03	336.259	640.235	373.108	308.716
		678.448	5.361	0.904	460.669	40.09	253.078	693.307	311.976	148.769
		285.5	830.217		10.133	5.428	350.217	5.367	5.307	337.982
		262.081	47.476	81.111	307.036	5.247		178.434	6.072	215.173
		236.096	5.47	0.476	12.181	5.554	103.108	467.042	5.855
		222.758	5.56	257.25	6.44	5.735	33.687	666.199	5.373	182.556
		202.854	5.566	352.918	262.078	874.428	320.699	194.018	455.554	212.671
		319.745	237.072	768.63	230.633	5.825	256.482	812.512	440.88	97.076
		993.622	107.946		149.855	661.386		548.518	173.446
		297.37	5.494	1.75	5.108	5.663	285.06	5.102	6.096	327.111
		301.242	23.084	113.952	150.44	5.584	193.247	6.217	205.398	215.769
		366.245	25.102	4.548	235.108	665.187	71.048	7.217	1017.75
		780.25	6.47	193.582	187.253	6.042	29.771	5.036	5.319	547.498
		416.367	5.62		273.861	104.283	110.578	19.988	538.512	766.68
		434.591	14.253	302.029	45.337	723.934		361.386	1508.12	426.738
		404.565	5.741	74.731	43.482	353.253	432.59	182.741	175.307	432.627
		474.203	5.584	311.611	5.361	6.084	105.681	9.277	384.614	195.689
		185.742	5.524	60.351	239.488	1163.23	431.235	5.235	5.47
		374.599	5.512	7.596	282.548	302.867	345.741	161.596	23.633	107.787
		206.839	49.753	317.269	393.175	1037.71	894.036	7.416	88.687	683.142
		274.901	317.807	319.298	5.452	1081.28		175.289	5.584	176.071
		141.881	31.398	6.457	5.705	542.488	96.693	5.139	5.548	71.627
		101.646	715.127	74.091	230.404	1282.8	5.271	5.259	38.337
		371.95	559.867	74.404	5.404	825.41	5.554	139.235	182.048	653.96
			5.494	55.995	284.295	758.867	430.699	5.271	38.289	563.458
		838.234	542.952		61.59	243.024	103.44	97.976	5.898	1027.78
		458.776	230.934	525.428	5.422	5.373		61.012	74.819	213.538
		338.617	266.602	570.389	266.133	992.886	1219.13	153.205	291.145	335.298
		886.93	249.747	372.26	5.602	744.536	379.627	237.717	31.898
		731.674	14.41	187.577	488.861	5.536		239.657	5.886	192.196
		737.354	5.398	166.712	168.392	397.536	848.765	5.289	253.777	51.307
		584.893	29.187	87.495	5.343	524.44	634.127	1062.55	5.042	380.956
		877.648	33.783	100.76	2353.43	5.223	277.018	116.38	24.488	0.471
		876.669	8.343		340.741	1187.86	364.873	7.03	39.94
		295.43	5.645	152.433	32.331	699.867	6.223	5.898	477.175	1.142
		549.549	5.795	636.721	330.633	306.843	634.127	7.06	236.94	4.613
		104.029	74.88	712.577	992.608	2754.58	105.337		498.253	34.178
		544.977	395.687	2.019	5.259	911.392			202.319	25.569
		522.555	69	655.058	68.765	333.614			31.506
		515.672		214.385	214.91	1521.77			5.729	256.884
		130.714		23.159	211.536	5.446			281.813	1005.29
		155.602	0.6	113.76	5.09	372.62			5.398	210.382
		526.928	0.413	97.188	13.771	594.506			198.53	175
			45.44		6.428	53.91			344.265	368.711
		304.862	54.68	27.341	6.301	457.259			102.988	1.018
		361.901	453.698	419.188	167.928				5.524	277.507
		300.596		49.918	454.157				113.235	21.298
		575.07	423.471	4.231	171.343				32.319	155.991
		782.073	371.093	180.755					50.783	420.996
		735.352	137.124	5.812
		579.781	1.409	0.505
		1230.55	204.547	147.149					50.312	89.946
		193.195	150.956	371.721					4.12	118.106
		360.057	0.587							53.496
		388.539	8.773	1053.51					1.625	143.355
		422.203	0.591	673.587					97.61
		201.555	0.658	82.903					150.613	0.37
		908.945	429.644	311.812					70.355	20.736
		200.88		285.381					44.192	0.169
		597.016	131.747	518.591					61.049	0.215
		784.654	4.138	225.977					104.421	3.304
		751.44	103.702	877.585						6.636
		535.471	176.858	413.119					173.269
		401.414	287.547	239.148					137.544	54.069
		42.596		105.949					97.628	102.782
		47.451	32.702						48.691	16.966
			332.204	324.142					0.011	11.888
		179.891	16.436	472.698					174.67	81.315
		150.109	237.418	303.138					0.011	106.713
		597.089	43.991	5.049						0.034
		569.964	18.004	545.387					0.077
		307.846	113.151	166.773					17.613	55.032
		427.799		370.089					15.931	33.696
		725.232	180.716						11.41	103.057
		1716.18	320.764						133.811	61.55
		486.383	8.827						40.693	119.126
		275.31	741.164						0.032	122.037
		747.909	183.92							117.47
		402.297	51.084						52.266	40.215
		154.617	58.031						12.596
		268.654								83.433
		339.453	125.978						202.278	0.275
		258.896	240.453						255.421	0.347
		388.609	0.676						45.917	0.066
		214.628	0.693						53.811	238.126
		326.26	74.858						90.991	34.086
		399.641	219.929						129.825
		197.005	297.005						161.968	40.728
		185.034	461.692						213.278	43.785
		173.099	381.409							61.943
		445.753	80.279						96.201	66.272
		367.237	415.322						213.318	0.014
		333.479	179.038						104.799	7
		544.984	199.582						199.172	0.049
		811.557	267.154						57.739	86.484
		587.294							14.768
		560.74	287.534						47.272	60.398
		673.815	93.208						85.496	41.699
		3.201	736.693						102.974	0.04
		41.104	221.301						79.65	0.731
		30.635	498.53							25.284
		13.682	154.549						40.587	29.458
									5.126	29.08
		413.286	33.427						54.891
		886.891	126.682						42.467	0.023
		181.695	294.859						87.837	124.719
		1064.19	372.214							48.605
		440.081	50.885						82.175	108.645
		638.951	49.505						260.034	142.923
		303.979	126.896						342.08	37.53
		409.961							131.963	215.673
		412.68	54.557						37.639	121.072
		262.63	0.333						0.011	39.493
		558.604	202.62						94.341
		194.911	30.172						225.493	146.656
		215.789	57.938						155.539	202.553
		492.07	63.135						117.095	289.181
		245.268	55.521						230.521	86.765
		92.299	234.953						136.484	61.37
		53.141							166.33	77.931
		392.167	296.812							0.046
		386.87	83.578						80.734	57.831
		183.427	588.432						120.825	1.195
		326.826	161.745						99.235
		442.667	21.823						110.842	60.963
		1364.46	40.875						40.049	5.837
		276.424							38.794	116.983
		43.818							177.553
									0.341	92.851
									20.458	82.315
									68.272	7.275
										154.398
									15.914	88.819
									98.986	110.854
									26.991	161.599
									48.943	214.845
									30	0.006
									97.851
									80.481	3.499
									30.587	57.926
										12.393
									76.983	120.45
									0.02	2.04
									104.983	67.659
									80.266	8.716
									61.51
									80.447	95.149
									0	0.034
									3.576	125.352
										200.115
									75.324	8.779
									23.917	128.9
									74.754	53.628
									111.868	0.02
									192.991
									0.484	23.095
									0.095	87.232
									79.37	2.808
										158.582
									2.413	0.066
									259.395	67.034
									59.269
									81.9	43.181
									138.327	6.888
									35.097	43.08
									22.178	32.04
									71.642	63.352
										331.195
									0.006	37.372
									0.02	90.438
									99.9	253.665
									238.372	32.797
									566.16	0.04
									88.312	0.04
									0.115
									0.032
									35.943
									10.986
									56.607
									3.301
									0.017
									0.009

## Sheet: ED Fig 6 k raw values
ED Fig 6k
		EV				WT TMEFF1				Ex TMEFF1				TM+IN TMEFF1
	Exon 1-2	0.00426276	0.0132112	0.0102007	0.00784362	373.489	1177.88	1516.32	1413.28	226.706	750.621	1291.85	1048.46	0.00593258	0.0156227	0.0121795	0.0210399
	Exon 9-10	0.326675	0.11668	0.203797	0.128217	2017.22	652.949	793.492	753.066	0.52224	0.170002	0.314987	0.211868	765.706	426.239	396.066	478.801

[truncated: 5 more sheets: ED Fig 7 a b e raw values, ED Fig 8 b e f h i j raw values, ED Fig 9 b e raw values, ED Fig 10 d raw values, ED Fig 11 a c raw values]
